# Supplementary material for: Statins Inhibit Fibrillary β-Amyloid Induced Inflammation in a Model of the Human Blood Brain Barrier
Source: PLoS One. 2016 Jun 16;11(6):e0157483. doi: 10.1371/journal.pone.0157483 (PMC4911157; doi:10.1371/journal.pone.0157483)
Supplement: S1 Data — (XLS) [file pone.0157483.s005.xls]

## Sheet: Sheet
Analyte Name
D6 - Human CD106 (VCAM)
	Experiment	Results File	Event #	Nominal CC	Final CC	average	SD
	Std001	A01 std 0.fcs	436	9.76562	8.28775
	Std002	A02 Std 19.53.fcs	422	19.5312	23.5532
	Std003	A03 Std 39.fcs	432	39.0625	42.2749
	Std004	A04 Std 78.fcs	412	78.125	74.4832
	Std005	A05 Std 156.fcs	479	156.25	148.318
	Std006	A06 Std 312.fcs	423	312.5	287.869
	Std007	A07 Std 625.fcs	392	625	647.714
	Std008	A08 Std 1250.fcs	472	1250	1290.54
	Experiment 1	Control - Astrocytes - 24 Hours	431		7.86309	7.83694	0.342971
	Experiment 2	Control - Astrocytes - 24 Hours	427		8.16609
	Experiment 3	Control - Astrocytes - 24 Hours	467		7.48165
	Experiment 1	Amyloid - Astrocytes - 24 Hours	468		8.1256	7.87025	0.273428
	Experiment 2	Amyloid - Astrocytes - 24 Hours	413		7.90339
	Experiment 3	Amyloid - Astrocytes - 24 Hours	441		7.58176
	Experiment 1	Simvastatin - Astrocytes - 24 Hours	423		7.38172	7.60915	0.327156
	Experiment 2	Simvastatin - Astrocytes - 24 Hours	455		7.98409
	Experiment 3	Simvastatin - Astrocytes - 24 Hours	431		7.46165
	Experiment 1	Lovastatin - Astrocytes - 24 Hours	480		8.51144	8.03956	0.52026
	Experiment 2	Lovastatin - Astrocytes - 24 Hours	443		7.48165
	Experiment 3	Lovastatin - Astrocytes - 24 Hours	436		8.1256
	Experiment 1	Amyloid + Simvastatin - Astrocytes - 24 Hours	464		7.78256	7.91019	0.110988
	Experiment 2	Amyloid + Simvastatin - Astrocytes - 24 Hours	469		7.98409
	Experiment 3	Amyloid + Simvastatin - Astrocytes - 24 Hours	446		7.96391
	Experiment 1	Amyloid + Lovastatin - Astrocytes - 24 Hours	477		7.5417	7.57509	0.0306082
	Experiment 2	Amyloid + Lovastatin - Astrocytes - 24 Hours	453		7.60181
	Experiment 3	Amyloid + Lovastatin - Astrocytes - 24 Hours	476		7.58176
	Experiment 1	Control - Astrocytes - 48 Hours	437		8.49107	8.34347	0.523078
	Experiment 2	Control - Astrocytes - 48 Hours	468		7.76245
	Experiment 3	Control - Astrocytes - 48 Hours	430		8.77688
	Experiment 1	Amyloid - Astrocytes - 48 Hours	433		8.45035	8.46393	0.0423846
	Experiment 2	Amyloid - Astrocytes - 48 Hours	463		8.51144
	Experiment 3	Amyloid - Astrocytes - 48 Hours	433		8.43
	Experiment 1	Simvastatin - Astrocytes - 48 Hours	428		8.30805	8.35634	0.398595
	Experiment 2	Simvastatin - Astrocytes - 48 Hours	486		8.77688
	Experiment 3	Simvastatin - Astrocytes - 48 Hours	449		7.98409
	Experiment 1	Lovastatin - Astrocytes - 48 Hours	461		8.45035	8.59321	0.196908
	Experiment 2	Lovastatin - Astrocytes - 48 Hours	434		8.81782
	Experiment 3	Lovastatin - Astrocytes - 48 Hours	444		8.51144
	Experiment 1	Amyloid + Simvastatin - Astrocytes - 48 Hours	438		8.57259	8.53709	0.173412
	Experiment 2	Amyloid + Simvastatin - Astrocytes - 48 Hours	448		8.34867
	Experiment 3	Amyloid + Simvastatin - Astrocytes - 48 Hours	432		8.69
	Experiment 1	Amyloid + Lovastatin - Astrocytes - 48 Hours	466		8.40966	8.56885	0.188423
	Experiment 2	Amyloid + Lovastatin - Astrocytes - 48 Hours	408		8.77688
	Experiment 3	Amyloid + Lovastatin - Astrocytes - 48 Hours	417		8.52
	Experiment 1	Control - Astrocytes - 72 Hours	314.126		0	0	0
	Experiment 2	Control - Astrocytes - 72 Hours	259.64		0
	Experiment 1	Amyloid - Astrocytes - 72 Hours	254.822		0	0	0
	Experiment 2	Amyloid - Astrocytes - 72 Hours	278.914		0
	Experiment 1	Simvastatin - Astrocytes - 72 Hours	289.848		0	0	0
	Experiment 2	Simvastatin - Astrocytes - 72 Hours	275.764		0
	Experiment 1	Lovastatin - Astrocytes - 72 Hours	298.003		0	0	0
	Experiment 2	Lovastatin - Astrocytes - 72 Hours	266.127		0
	Experiment 1	Amyloid + Simvastatin - 72 Hours	259.455		0	0	0
	Experiment 2	Amyloid + Simvastatin - 72 Hours	251.671		0
	Experiment 1	Amyloid + Lovastatin - 72 Hours	291.516		0	0	0
	Experiment 2	Amyloid + Lovastatin - 72 Hours	277.988		0
A7 - Human IL-6
	Sample Name	Results File	Event #	Nominal CC	Final CC
	Std001	A01 std 0.fcs	339	9.76562	8.31775
	Std002	A02 Std 19.53.fcs	353	19.5312	25.1746
	Std003	A03 Std 39.fcs	366	39.0625	40.6953
	Std004	A04 Std 78.fcs	367	78.125	72.8425
	Std005	A05 Std 156.fcs	347	156.25	153.235
	Std006	A06 Std 312.fcs	368	312.5	260.824
	Std007	A07 Std 625.fcs	337	625	616.297
	Std008	A08 Std 1250.fcs	324	1250	1455.59
	Experiment 1	Control - Astrocytes - 24 Hours	396		8.27755	8.45181	0.215755
	Experiment 2	Control - Astrocytes - 24 Hours	362		8.69313
	Experiment 3	Control - Astrocytes - 24 Hours	339		8.38476
	Experiment 1	Amyloid - Astrocytes - 24 Hours	355		8.37806	9.08494	0.653433
	Experiment 2	Amyloid - Astrocytes - 24 Hours	374		9.20988
	Experiment 3	Amyloid - Astrocytes - 24 Hours	391		9.66688
	Experiment 1	Simvastatin - Astrocytes - 24 Hours	387		8.38476	8.2329	0.142009
	Experiment 2	Simvastatin - Astrocytes - 24 Hours	377		8.10339
	Experiment 3	Simvastatin - Astrocytes - 24 Hours	392		8.21056
	Experiment 1	Lovastatin - Astrocytes - 24 Hours	337		8.26415	8.21056	0.0659732
	Experiment 2	Lovastatin - Astrocytes - 24 Hours	390		8.23065
	Experiment 3	Lovastatin - Astrocytes - 24 Hours	372		8.13688
	Experiment 1	Amyloid + Simvastatin - Astrocytes - 24 Hours	369		8.01633	8.29099	0.243115
	Experiment 2	Amyloid + Simvastatin - Astrocytes - 24 Hours	358		8.47859
	Experiment 3	Amyloid + Simvastatin - Astrocytes - 24 Hours	359		8.37806
	Experiment 1	Amyloid + Lovastatin - Astrocytes - 24 Hours	373		7.79541	7.91815	0.189891
	Experiment 2	Amyloid + Lovastatin - Astrocytes - 24 Hours	382		7.82218
	Experiment 3	Amyloid + Lovastatin - Astrocytes - 24 Hours	347		8.13688
	Experiment 1	Control - Astrocytes - 48 Hours	373		10.4413	9.58902	0.742472
	Experiment 2	Control - Astrocytes - 48 Hours	338		9.0823
	Experiment 3	Control - Astrocytes - 48 Hours	360		9.24346
	Experiment 1	Amyloid - Astrocytes - 48 Hours	356		10.6976	11.4587	1.16949
	Experiment 2	Amyloid - Astrocytes - 48 Hours	314		10.8732
	Experiment 3	Amyloid - Astrocytes - 48 Hours	366		12.8053
	Experiment 1	Simvastatin - Astrocytes - 48 Hours	363		8.29095	8.5546	0.228723
	Experiment 2	Simvastatin - Astrocytes - 48 Hours	345		8.67301
	Experiment 3	Simvastatin - Astrocytes - 48 Hours	329		8.69984
	Experiment 1	Lovastatin - Astrocytes - 48 Hours	375		8.31105	8.42721	0.120886
	Experiment 2	Lovastatin - Astrocytes - 48 Hours	341		8.41827
	Experiment 3	Lovastatin - Astrocytes - 48 Hours	428		8.55232
	Experiment 1	Amyloid + Simvastatin - Astrocytes - 48 Hours	386		8.57244	8.35213	0.19164
	Experiment 2	Amyloid + Simvastatin - Astrocytes - 48 Hours	392		8.26
	Experiment 3	Amyloid + Simvastatin - Astrocytes - 48 Hours	393		8.22395
	Experiment 1	Amyloid + Lovastatin - Astrocytes - 48 Hours	412		8.43837	8.50445	0.126231
	Experiment 2	Amyloid + Lovastatin - Astrocytes - 48 Hours	451		8.65
	Experiment 3	Amyloid + Lovastatin - Astrocytes - 48 Hours	374		8.42497
	Experiment 1	Control - Astrocytes - 72 Hours	442.556		2.16542	2.1112	0.0766819
	Experiment 2	Control - Astrocytes - 72 Hours	403.638		2.05697
	Experiment 1	Amyloid - Astrocytes - 72 Hours	521.319		7.21125	7.58092	0.522794
	Experiment 2	Amyloid - Astrocytes - 72 Hours	607.125		7.95059
	Experiment 1	Simvastatin - Astrocytes - 72 Hours	363.052		0.0965177	0.119996	0.0332031
	Experiment 2	Simvastatin - Astrocytes - 72 Hours	345.446		0.143474
	Experiment 1	Lovastatin - Astrocytes - 72 Hours	318.388		0.0174571	0.00872854	0.012344
	Experiment 2	Lovastatin - Astrocytes - 72 Hours	392.518		0
	Experiment 1	Amyloid + Simvastatin - 72 Hours	361.013		0	0.0382904	0.0541508
	Experiment 2	Amyloid + Simvastatin - 72 Hours	312.087		0.0765809
	Experiment 1	Amyloid + Lovastatin - 72 Hours	345.816		0.106528	0.0603657	0.0652839
	Experiment 2	Amyloid + Lovastatin - 72 Hours	354.341		0.014203
A9 - Human IL-8
	Sample Name	Results File	Event #	Nominal CC	Final CC
	Std001	A01 std 0.fcs	528	9.76562	8.40079
	Std002	A02 Std 19.53.fcs	475	19.5312	24.0685
	Std003	A03 Std 39.fcs	474	39.0625	41.0169
	Std004	A04 Std 78.fcs	452	78.125	73.561
	Std005	A05 Std 156.fcs	423	156.25	149.551
	Std006	A06 Std 312.fcs	451	312.5	289.004
	Std007	A07 Std 625.fcs	482	625	638.248
	Std008	A08 Std 1250.fcs	479	1250	1310.91
	Experiment 1	Control - Astrocytes - 24 Hours	489		83.5617	94.0248	9.30859
	Experiment 2	Control - Astrocytes - 24 Hours	465		101.387
	Experiment 3	Control - Astrocytes - 24 Hours	516		97.1255
	Experiment 1	Amyloid - Astrocytes - 24 Hours	499		62.5177	73.7789	12.0149
	Experiment 2	Amyloid - Astrocytes - 24 Hours	493		72.392
	Experiment 3	Amyloid - Astrocytes - 24 Hours	470		86.4271
	Experiment 1	Simvastatin - Astrocytes - 24 Hours	455		73.2814	70.7603	3.19651
	Experiment 2	Simvastatin - Astrocytes - 24 Hours	509		67.1651
	Experiment 3	Simvastatin - Astrocytes - 24 Hours	470		71.8345
	Experiment 1	Lovastatin - Astrocytes - 24 Hours	466		71.7725	74.5747	3.89462
	Experiment 2	Lovastatin - Astrocytes - 24 Hours	465		72.9296
	Experiment 3	Lovastatin - Astrocytes - 24 Hours	478		79.0219
	Experiment 1	Amyloid + Simvastatin - Astrocytes - 24 Hours	419		71.8345	67.8722	4.45318
	Experiment 2	Amyloid + Simvastatin - Astrocytes - 24 Hours	503		68.7295
	Experiment 3	Amyloid + Simvastatin - Astrocytes - 24 Hours	463		63.0527
	Experiment 1	Amyloid + Lovastatin - Astrocytes - 24 Hours	440		67.1651	68.2648	2.81452
	Experiment 2	Amyloid + Lovastatin - Astrocytes - 24 Hours	514		66.1662
	Experiment 3	Amyloid + Lovastatin - Astrocytes - 24 Hours	465		71.4631
	Experiment 1	Control - Astrocytes - 48 Hours	441		133.014	151.006	19.97
	Experiment 2	Control - Astrocytes - 48 Hours	463		172.493
	Experiment 3	Control - Astrocytes - 48 Hours	443		147.511
	Experiment 1	Amyloid - Astrocytes - 48 Hours	519		152.161	146.501	6.69945
	Experiment 2	Amyloid - Astrocytes - 48 Hours	442		148.237
	Experiment 3	Amyloid - Astrocytes - 48 Hours	460		139.104
	Experiment 1	Simvastatin - Astrocytes - 48 Hours	516		104.195	108.708	7.43966
	Experiment 2	Simvastatin - Astrocytes - 48 Hours	480		104.635
	Experiment 3	Simvastatin - Astrocytes - 48 Hours	496		117.295
	Experiment 1	Lovastatin - Astrocytes - 48 Hours	495		113.824	108.301	8.47884
	Experiment 2	Lovastatin - Astrocytes - 48 Hours	431		112.541
	Experiment 3	Lovastatin - Astrocytes - 48 Hours	438		98.5389
	Experiment 1	Amyloid + Simvastatin - Astrocytes - 48 Hours	442		102.36	106.829	3.88227
	Experiment 2	Amyloid + Simvastatin - Astrocytes - 48 Hours	447		109.373
	Experiment 3	Amyloid + Simvastatin - Astrocytes - 48 Hours	448		108.752
	Experiment 1	Amyloid + Lovastatin - Astrocytes - 48 Hours	453		108.57	108.828	3.7462
	Experiment 2	Amyloid + Lovastatin - Astrocytes - 48 Hours	472		112.697
	Experiment 3	Amyloid + Lovastatin - Astrocytes - 48 Hours	499		105.218
	Experiment 1	Control - Astrocytes - 72 Hours	3982.45		212.087	206.822	7.44635
	Experiment 2	Control - Astrocytes - 72 Hours	3439.63		201.556
	Experiment 1	Amyloid - Astrocytes - 72 Hours	2998.37		213.49	219.186	8.05591
	Experiment 2	Amyloid - Astrocytes - 72 Hours	3404.42		224.883
	Experiment 1	Simvastatin - Astrocytes - 72 Hours	2225.75		100.797	98.4307	3.34687
	Experiment 2	Simvastatin - Astrocytes - 72 Hours	2176.83		96.0641
	Experiment 1	Lovastatin - Astrocytes - 72 Hours	1561.18		93.1056	94.8758	2.50349
	Experiment 2	Lovastatin - Astrocytes - 72 Hours	1912.55		96.646
	Experiment 1	Amyloid + Simvastatin - 72 Hours	1863.81		104.509	100.837	5.19225
	Experiment 2	Amyloid + Simvastatin - 72 Hours	1723.15		97.1658
	Experiment 1	Amyloid + Lovastatin - 72 Hours	2142.91		115.65	110.262	7.62009
	Experiment 2	Amyloid + Lovastatin - 72 Hours	2143.84		104.874
D8 - Human MCP-1
	Sample Name	Results File	Event #	Nominal CC	Final CC
	Std001	A01 std 0.fcs	458	9.76562	8.75628
	Std002	A02 Std 19.53.fcs	499	19.5312	23.2698
	Std003	A03 Std 39.fcs	443	39.0625	39.0395
	Std004	A04 Std 78.fcs	490	78.125	72.6434
	Std005	A05 Std 156.fcs	510	156.25	158.458
	Std006	A06 Std 312.fcs	474	312.5	291.687
	Std007	A07 Std 625.fcs	472	625	658.725
	Std008	A08 Std 1250.fcs	473	1250	1254.9
	Experiment 1	Control - Astrocytes - 24 Hours	450		597.731	610.665	28.303
	Experiment 2	Control - Astrocytes - 24 Hours	448		643.124
	Experiment 3	Control - Astrocytes - 24 Hours	480		591.139
	Experiment 1	Amyloid - Astrocytes - 24 Hours	483		451.169	502.339	54.1083
	Experiment 2	Amyloid - Astrocytes - 24 Hours	437		496.877
	Experiment 3	Amyloid - Astrocytes - 24 Hours	441		558.971
	Experiment 1	Simvastatin - Astrocytes - 24 Hours	455		392.381	386.483	5.28766
	Experiment 2	Simvastatin - Astrocytes - 24 Hours	408		382.168
	Experiment 3	Simvastatin - Astrocytes - 24 Hours	446		384.9
	Experiment 1	Lovastatin - Astrocytes - 24 Hours	451		363.398	365.538	2.20748
	Experiment 2	Lovastatin - Astrocytes - 24 Hours	434		367.807
	Experiment 3	Lovastatin - Astrocytes - 24 Hours	461		365.41
	Experiment 1	Amyloid + Simvastatin - Astrocytes - 24 Hours	475		356.198	335.652	19.7432
	Experiment 2	Amyloid + Simvastatin - Astrocytes - 24 Hours	458		333.935
	Experiment 3	Amyloid + Simvastatin - Astrocytes - 24 Hours	421		316.824
	Experiment 1	Amyloid + Lovastatin - Astrocytes - 24 Hours	480		320.131	301.575	22.0146
	Experiment 2	Amyloid + Lovastatin - Astrocytes - 24 Hours	471		277.25
	Experiment 3	Amyloid + Lovastatin - Astrocytes - 24 Hours	460		307.342
	Experiment 1	Control - Astrocytes - 48 Hours	491		1322.88	1300.86	109.033
	Experiment 2	Control - Astrocytes - 48 Hours	441		1397.2
	Experiment 3	Control - Astrocytes - 48 Hours	418		1182.49
	Experiment 1	Amyloid - Astrocytes - 48 Hours	443		1335.21	1328.49	27.5037
	Experiment 2	Amyloid - Astrocytes - 48 Hours	475		1352.01
	Experiment 3	Amyloid - Astrocytes - 48 Hours	463		1298.24
	Experiment 1	Simvastatin - Astrocytes - 48 Hours	474		714.513	718.982	13.0833
	Experiment 2	Simvastatin - Astrocytes - 48 Hours	456		708.719
	Experiment 3	Simvastatin - Astrocytes - 48 Hours	460		733.714
	Experiment 1	Lovastatin - Astrocytes - 48 Hours	490		581.263	589.997	15.0614
	Experiment 2	Lovastatin - Astrocytes - 48 Hours	489		581.339
	Experiment 3	Lovastatin - Astrocytes - 48 Hours	427		607.388
	Experiment 1	Amyloid + Simvastatin - Astrocytes - 48 Hours	452		644.463	651.761	6.91664
	Experiment 2	Amyloid + Simvastatin - Astrocytes - 48 Hours	447		658.22
	Experiment 3	Amyloid + Simvastatin - Astrocytes - 48 Hours	445		652.601
	Experiment 1	Amyloid + Lovastatin - Astrocytes - 48 Hours	489		662.857	645.775	17.0293
	Experiment 2	Amyloid + Lovastatin - Astrocytes - 48 Hours	432		645.67
	Experiment 3	Amyloid + Lovastatin - Astrocytes - 48 Hours	463		628.799
	Experiment 1	Control - Astrocytes - 72 Hours	47003.6		2727.73	2668.58	83.6583
	Experiment 2	Control - Astrocytes - 72 Hours	41901.2		2609.42
	Experiment 1	Amyloid - Astrocytes - 72 Hours	41921.6		2578.68	2614.63	50.8365
	Experiment 2	Amyloid - Astrocytes - 72 Hours	51532.2		2650.58
	Experiment 1	Simvastatin - Astrocytes - 72 Hours	17314.7		767.277	743.945	32.9971
	Experiment 2	Simvastatin - Astrocytes - 72 Hours	16860.1		720.612
	Experiment 1	Lovastatin - Astrocytes - 72 Hours	15725.4		705.926	718.475	17.7462
	Experiment 2	Lovastatin - Astrocytes - 72 Hours	16097.7		731.023
	Experiment 1	Amyloid + Simvastatin - 72 Hours	17297.5		753.015	744.395	12.19
	Experiment 2	Amyloid + Simvastatin - 72 Hours	12235		735.776
	Experiment 1	Amyloid + Lovastatin - 72 Hours	19370.9		823.692	785.139	54.5223
	Experiment 2	Amyloid + Lovastatin - 72 Hours	12880.8		746.586
D4 - Human RANTES
	Sample Name	Results File	Event #	Nominal CC	Final CC
	Std001	A01 std 0.fcs	248	9.76562	8.5268
	Std002	A02 Std 19.53.fcs	253	19.5312	26.5074
	Std003	A03 Std 39.fcs	277	39.0625	40.6842
	Std004	A04 Std 78.fcs	248	78.125	68.0246
	Std005	A05 Std 156.fcs	260	156.25	135.216
	Std006	A06 Std 312.fcs	269	312.5	264.59
	Std007	A07 Std 625.fcs	272	625	667.291
	Std008	A08 Std 1250.fcs	269	1250	1523.83
	Experiment 1	Control - Astrocytes - 24 Hours	277		13.4354	14.2191	0.731677
	Experiment 2	Control - Astrocytes - 24 Hours	246		14.3374
	Experiment 3	Control - Astrocytes - 24 Hours	266		14.8844
	Experiment 1	Amyloid - Astrocytes - 24 Hours	263		12.652	15.18	2.20231
	Experiment 2	Amyloid - Astrocytes - 24 Hours	248		16.205
	Experiment 3	Amyloid - Astrocytes - 24 Hours	266		16.683
	Experiment 1	Simvastatin - Astrocytes - 24 Hours	282		12.3359	12.1078	0.201189
	Experiment 2	Simvastatin - Astrocytes - 24 Hours	286		12.0319
	Experiment 3	Simvastatin - Astrocytes - 24 Hours	258		11.9556
	Experiment 1	Lovastatin - Astrocytes - 24 Hours	268		12.6246	13.3274	0.926646
	Experiment 2	Lovastatin - Astrocytes - 24 Hours	250		12.9802
	Experiment 3	Lovastatin - Astrocytes - 24 Hours	285		14.3776
	Experiment 1	Amyloid + Simvastatin - Astrocytes - 24 Hours	257		13.5775	13.1061	0.49126
	Experiment 2	Amyloid + Simvastatin - Astrocytes - 24 Hours	246		13.1436
	Experiment 3	Amyloid + Simvastatin - Astrocytes - 24 Hours	295		12.5972
	Experiment 1	Amyloid + Lovastatin - Astrocytes - 24 Hours	267		12.1011	11.9104	0.448927
	Experiment 2	Amyloid + Lovastatin - Astrocytes - 24 Hours	277		11.3976
	Experiment 3	Amyloid + Lovastatin - Astrocytes - 24 Hours	247		12.2324
	Experiment 1	Control - Astrocytes - 48 Hours	256		20.6469	17.8548	2.65522
	Experiment 2	Control - Astrocytes - 48 Hours	270		17.5555
	Experiment 3	Control - Astrocytes - 48 Hours	262		15.3619
	Experiment 1	Amyloid - Astrocytes - 48 Hours	270		27.404	28.7998	1.8248
	Experiment 2	Amyloid - Astrocytes - 48 Hours	275		28.1307
	Experiment 3	Amyloid - Astrocytes - 48 Hours	234		30.8647
	Experiment 1	Simvastatin - Astrocytes - 48 Hours	266		15.5667	16.5663	1.91153
	Experiment 2	Simvastatin - Astrocytes - 48 Hours	242		15.3619
	Experiment 3	Simvastatin - Astrocytes - 48 Hours	282		18.7704
	Experiment 1	Lovastatin - Astrocytes - 48 Hours	245		18.6674	17.0081	3.37013
	Experiment 2	Lovastatin - Astrocytes - 48 Hours	292		19.2268
	Experiment 3	Lovastatin - Astrocytes - 48 Hours	265		13.13
	Experiment 1	Amyloid + Simvastatin - Astrocytes - 48 Hours	285		14.06	14.9544	0.775553
	Experiment 2	Amyloid + Simvastatin - Astrocytes - 48 Hours	242		15.3619
	Experiment 3	Amyloid + Simvastatin - Astrocytes - 48 Hours	244		15.4412
	Experiment 1	Amyloid + Lovastatin - Astrocytes - 48 Hours	249		12.89	13.5798	0.607616
	Experiment 2	Amyloid + Lovastatin - Astrocytes - 48 Hours	236		14.0357
	Experiment 3	Amyloid + Lovastatin - Astrocytes - 48 Hours	286		13.8137
	Experiment 1	Control - Astrocytes - 72 Hours	873.622		24.6008	23.923	0.958576
	Experiment 2	Control - Astrocytes - 72 Hours	763.539		23.2452
	Experiment 1	Amyloid - Astrocytes - 72 Hours	1256.5		40.3151	42.08	2.49596
	Experiment 2	Amyloid - Astrocytes - 72 Hours	1341.75		43.8449
	Experiment 1	Simvastatin - Astrocytes - 72 Hours	470.725		9.08953	9.0553	0.0484064
	Experiment 2	Simvastatin - Astrocytes - 72 Hours	465.907		9.02107
	Experiment 1	Lovastatin - Astrocytes - 72 Hours	365.09		5.12738	4.92522	0.285895
	Experiment 2	Lovastatin - Astrocytes - 72 Hours	358.419		4.72306
	Experiment 1	Amyloid + Simvastatin - 72 Hours	439.776		10.9113	10.664	0.349747
	Experiment 2	Amyloid + Simvastatin - 72 Hours	415.128		10.4167
	Experiment 1	Amyloid + Lovastatin - 72 Hours	406.788		8.83276	8.36707	0.658578
	Experiment 2	Amyloid + Lovastatin - 72 Hours	449.969		7.90139

## Sheet: IP10
B5 - Human IP-10
	Sample Name	Results File	Event #	Nominal CC	Final CC
	Std001	A01 std 0.fcs	430	9.76562	0
	Std002	A02 Std 19.53.fcs	397	19.5312	9.89022
	Std003	A03 Std 39.fcs	401	39.0625	57.4948
	Std004	A04 Std 78.fcs	417	78.125	77.2958
	Std005	A05 Std 156.fcs	368	156.25	146.146
	Std006	A06 Std 312.fcs	390	312.5	319.962
	Std007	A07 Std 625.fcs	389	625	621.297
	Std008	A08 Std 1250.fcs	365	1250	1250.97
	Experiment 1	Control - Astrocytes - 24 Hours	399		115.45	212.822	109.533
	Experiment 2	Control - Astrocytes - 24 Hours	419		191.603
	Experiment 3	Control - Astrocytes - 24 Hours	380		331.412
	Experiment 1	Amyloid - Astrocytes - 24 Hours	414		195.976	556.058	345.822
	Experiment 2	Amyloid - Astrocytes - 24 Hours	389		586.602
	Experiment 3	Amyloid - Astrocytes - 24 Hours	408		885.595
	Experiment 1	Simvastatin - Astrocytes - 24 Hours	394		0	0	0
	Experiment 2	Simvastatin - Astrocytes - 24 Hours	382		0
	Experiment 3	Simvastatin - Astrocytes - 24 Hours	417		0
	Experiment 1	Lovastatin - Astrocytes - 24 Hours	392		0	0	0
	Experiment 2	Lovastatin - Astrocytes - 24 Hours	401		0
	Experiment 3	Lovastatin - Astrocytes - 24 Hours	389		0
	Experiment 1	Amyloid + Simvastatin - Astrocytes - 24 Hours	411		0	0	0
	Experiment 2	Amyloid + Simvastatin - Astrocytes - 24 Hours	396		0
	Experiment 3	Amyloid + Simvastatin - Astrocytes - 24 Hours	399		0
	Experiment 1	Amyloid + Lovastatin - Astrocytes - 24 Hours	376		0	0	0
	Experiment 2	Amyloid + Lovastatin - Astrocytes - 24 Hours	353		0
	Experiment 3	Amyloid + Lovastatin - Astrocytes - 24 Hours	371		0
	Experiment 1	Control - Astrocytes - 48 Hours	435		1851.09	642.806	1046.56
	Experiment 2	Control - Astrocytes - 48 Hours	409		56.4222
	Experiment 3	Control - Astrocytes - 48 Hours	448		20.9045
	Experiment 1	Amyloid - Astrocytes - 48 Hours	375		1405.49	1874.84	773.072
	Experiment 2	Amyloid - Astrocytes - 48 Hours	455		1451.92
	Experiment 3	Amyloid - Astrocytes - 48 Hours	422		2767.1
	Experiment 1	Simvastatin - Astrocytes - 48 Hours	388		22.1463	51.963	71.6837
	Experiment 2	Simvastatin - Astrocytes - 48 Hours	412		0
	Experiment 3	Simvastatin - Astrocytes - 48 Hours	380		133.743
	Experiment 1	Lovastatin - Astrocytes - 48 Hours	380		0	0	0
	Experiment 2	Lovastatin - Astrocytes - 48 Hours	415		0
	Experiment 3	Lovastatin - Astrocytes - 48 Hours	378		0
	Experiment 1	Amyloid + Simvastatin - Astrocytes - 48 Hours	399		0	0	0
	Experiment 2	Amyloid + Simvastatin - Astrocytes - 48 Hours	414		0
	Experiment 3	Amyloid + Simvastatin - Astrocytes - 48 Hours	388		0
	Experiment 1	Amyloid + Lovastatin - Astrocytes - 48 Hours	351		0	0	0
	Experiment 2	Amyloid + Lovastatin - Astrocytes - 48 Hours	399		0
	Experiment 3	Amyloid + Lovastatin - Astrocytes - 48 Hours	371		0
	Test013	Control - Astrocytes - 72 Hours
	Test014	Control - Astrocytes - 72 Hours
	Test015	Amyloid - Astrocytes - 72 Hours
	Test016	Amyloid - Astrocytes - 72 Hours
	Test017	Simvastatin - Astrocytes - 72 Hours
	Test018	Simvastatin - Astrocytes - 72 Hours
	Test019	Lovastatin - Astrocytes - 72 Hours
	Test020	Lovastatin - Astrocytes - 72 Hours
	Test021	Amyloid + Simvastatin - 72 Hours
	Test022	Amyloid + Simvastatin - 72 Hours
	Test023	Amyloid + Lovastatin - 72 Hours
	Test024	Amyloid + Lovastatin - 72 Hours
