# Supplementary material for: Statins Inhibit Fibrillary β-Amyloid Induced Inflammation in a Model of the Human Blood Brain Barrier
Source: PLoS One. 2016 Jun 16;11(6):e0157483. doi: 10.1371/journal.pone.0157483 (PMC4911157; doi:10.1371/journal.pone.0157483)
Supplement: S2 Data — (XLS) [file pone.0157483.s006.xls]

## Sheet: Sheet
Analyte Name
A4 - Human CD54
	Sample Name	Position	Clustering	Results File	Event #	MFI	SD	CV %	Nominal CC	Fitted CC	Final CC	Unit
	Std001	1 - A1	Manual	A01 std 0.fcs	448	1474	355.083	0.215223	0	7.09573	7.09573	pg/mL
	Std002	1 - A2	Manual	A02 19.53.fcs	505	1650	351.006	0.198591	19.5312	17.8283	17.8283	pg/mL
	Std003	1 - A3	Manual	A03 39.06.fcs	486	2096	425.321	0.201571	39.0625	37.3436	37.3436	pg/mL
	Std004	1 - A4	Manual	A04 78.12.fcs	439	3258	570.06	0.182788	78.125	76.9833	76.9833	pg/mL
	Std005	1 - A5	Manual	A05 156.2.fcs	439	6378	1037.82	0.174845	156.25	158.217	158.217	pg/mL
	Std006	1 - A6	Manual	A06 312.5.fcs	481	14627	2823.61	0.215737	312.5	320.241	320.241	pg/mL
	Std007	1 - A7	Manual	A07 625.fcs	520	33539	6439.49	0.246043	625	620.288	620.288	pg/mL
	Std008	1 - A8	Manual	A08 1250.fcs	442	74992	13412.3	0.171466	1250	1230.81	1230.81	pg/mL
	Std009	1 - A9	Manual	A09 2500.fcs	469	148792	29440.4	0.209371	2500	2454.8	2454.8	pg/mL
	Std010	1 - A10	Manual	A10 5000.fcs	487	264060	42475.7	0.174352	5000	5148.76	5148.76	pg/mL
	Test001	1 - C1	Manual	C01 24 Control 1.fcs	464	1454	355.268	0.252743		5.22042	5.22042	pg/mL
	Test002	1 - C2	Manual	C02 24 Control 2.fcs	458	1399	341.554	0.2212		0	0	pg/mL
	Test003	1 - C3	Manual	C03 24 Control 3.fcs	477	1409	340.257	0.24069		0	0	pg/mL
	Test004	1 - C4	Manual	C04 24 amyloid 1.fcs	465	1464	363.978	0.253588		6.21501	6.21501	pg/mL
	Test005	1 - C5	Manual	C05 24 Amyloid 2.fcs	461	1418	350.264	0.224623		0	0	pg/mL
	Test006	1 - C6	Manual	C06 24 Amyloid 3.fcs	462	1408	321.354	0.235624		0	0	pg/mL
	Test007	1 - C7	Manual	C07 24 Simva 1.fcs	491	1371	317.276	0.204166		0	0	pg/mL
	Test008	1 - C8	Manual	C08 24 Simva 2.fcs	484	1361	321.539	0.235319		0	0	pg/mL
	Test009	1 - C9	Manual	C09 24 Simva 3.fcs	476	1447	313.57	0.208223		4.40902	4.40902	pg/mL
	Test010	1 - C10	Manual	C10 24 Lova 1.fcs	456	1357	318.203	0.2155		0	0	pg/mL
	Test011	1 - C11	Manual	C11 24 Lova 2.fcs	458	1393	330.805	0.233064		0	0	pg/mL
	Test012	1 - C12	Manual	C12 24 Lova 3.fcs	418	1376	320.056	0.21196		0	0	pg/mL
	Test013	1 - D1	Manual	D01 24 A+S 1.fcs	442	1406	378.434	0.257492		0	0	pg/mL
	Test014	1 - D2	Manual	D02 24 A+S 2.fcs	460	1444	333.77	0.239669		4.01233	4.01233	pg/mL
	Test015	1 - D3	Manual	D03 24 A+S 3.fcs	505	1441	342.481	0.244631		3.56857	3.56857	pg/mL
	Test016	1 - D4	Manual	D04 24 A+L 1.fcs	467	1406	362.496	0.257141		0	0	pg/mL
	Test017	1 - D5	Manual	D05 24 A+L 2.fcs	499	1432	363.237	0.231156		1.04652	1.04652	pg/mL
	Test018	1 - D6	Manual	D06 24 A+L 3.fcs	473	1399	316.164	0.247749		0	0	pg/mL
	Test019	1 - E1	Manual	E01 48 Control 1.fcs	460	1464	351.747	0.286218		6.21501	6.21501	pg/mL
	Test020	1 - E2	Manual	E02 48 Control 2.fcs	484	1405	316.906	0.234109		0	0	pg/mL
	Test021	1 - E3	Manual	E03 48 Control 3.fcs	454	1424	338.959	0.233082		0	0	pg/mL
	Test022	1 - E4	Manual	E04 48 Amyloid 1.fcs	480	1540	331.732	0.227099		11.7274	11.7274	pg/mL
	Test023	1 - E5	Manual	E05 48 Amyloid 2.fcs	494	1512	337.106	0.251332		9.92343	9.92343	pg/mL
	Test024	1 - E6	Manual	E06 48 Amyloid 3.fcs	532	1589	393.445	0.242045		14.5872	14.5872	pg/mL
	Test025	1 - E7	Manual	E07 48 Simva 1.fcs	484	1352	326.728	0.249735		0	0	pg/mL
	Test026	1 - E8	Manual	E08 48 Simva 2.fcs	479	1464	343.222	0.23694		6.21501	6.21501	pg/mL
	Test027	1 - E9	Manual	E09 48 Simva 3.fcs	499	1378	312.087	0.246482		0	0	pg/mL
	Test028	1 - E10	Manual	E10 48 Lova 1.fcs	485	1378	328.025	0.221799		0	0	pg/mL
	Test029	1 - E11	Manual	E11 48 Lova 2.fcs	505	1358	305.416	0.235152		0	0	pg/mL
	Test030	1 - E12	Manual	E12 48 Lova 3.fcs	487	1342	355.824	0.257216		0	0	pg/mL
	Test031	1 - F1	Manual	F01 48 A+S 1.fcs	493	1664	429.213	0.269797		18.5374	18.5374	pg/mL
	Test032	1 - F2	Manual	F02 48 A+S 2.fcs	481	1781	409.568	0.266345		24.1167	24.1167	pg/mL
	Test033	1 - F3	Manual	F03 48 A+S 3.fcs	476	1755	403.638	0.247206		22.9216	22.9216	pg/mL
	Test034	1 - F4	Manual	F04 48 A+L 1.fcs	433	1710	412.904	0.269109		20.7971	20.7971	pg/mL
	Test035	1 - F5	Manual	F06 48 A+L 3.fcs	468	1643	395.298	0.267939		17.4695	17.4695	pg/mL
	Test036	1 - F6	Manual	F05 48 A+L 2.fcs	439	1552	368.426	0.250065		12.4567	12.4567	pg/mL
D6 - Human CD106
	Sample Name	Position	Clustering	Results File	Event #	MFI	SD	CV %	Nominal CC	Fitted CC	Final CC	Unit
	Std001	1 - A1	Manual	A01 std 0.fcs	517	558	263.161	0.475577	0	0	0	pg/mL
	Std002	1 - A2	Manual	A02 19.53.fcs	486	1342	327.469	0.236149	19.5312	20.3397	20.3397	pg/mL
	Std003	1 - A3	Manual	A03 39.06.fcs	564	1976	417.352	0.235111	39.0625	39.3152	39.3152	pg/mL
	Std004	1 - A4	Manual	A04 78.12.fcs	533	3352	675.695	0.235926	78.125	80.5616	80.5616	pg/mL
	Std005	1 - A5	Manual	A05 156.2.fcs	483	5795	983.705	0.188554	156.25	152.485	152.485	pg/mL
	Std006	1 - A6	Manual	A06 312.5.fcs	474	10747	1899.21	0.187707	312.5	297.519	297.519	pg/mL
	Std007	1 - A7	Manual	A07 625.fcs	495	20816	3921.48	0.201036	625	608.528	608.528	pg/mL
	Std008	1 - A8	Manual	A08 1250.fcs	494	40244	6181.33	0.198566	1250	1324.45	1324.45	pg/mL
	Std009	1 - A9	Manual	A09 2500.fcs	525	68691	11817.8	0.208592	2500	2792.34	2792.34	pg/mL
	Std010	1 - A10	Manual	A10 5000.fcs	508	90682	19909.8	0.256046	5000	4443.1	4443.1	pg/mL
	Test001	1 - C1	Manual	C01 24 Control 1.fcs	535	552	290.59	0.523568		0	0	pg/mL
	Test002	1 - C2	Manual	C02 24 Control 2.fcs	492	526	283.918	0.508264		0	0	pg/mL
	Test003	1 - C3	Manual	C03 24 Control 3.fcs	480	545	312.087	0.485315		0	0	pg/mL
	Test004	1 - C4	Manual	C04 24 amyloid 1.fcs	536	561	282.991	0.491879		0	0	pg/mL
	Test005	1 - C5	Manual	C05 24 Amyloid 2.fcs	500	555	285.771	0.475605		0	0	pg/mL
	Test006	1 - C6	Manual	C06 24 Amyloid 3.fcs	539	558	281.694	0.502036		0	0	pg/mL
	Test007	1 - C7	Manual	C07 24 Simva 1.fcs	512	554	278.173	0.497806		0	0	pg/mL
	Test008	1 - C8	Manual	C08 24 Simva 2.fcs	548	484	279.47	0.500329		0	0	pg/mL
	Test009	1 - C9	Manual	C09 24 Simva 3.fcs	537	542	251.301	0.439048		0	0	pg/mL
	Test010	1 - C10	Manual	C10 24 Lova 1.fcs	528	532	275.208	0.473793		0	0	pg/mL
	Test011	1 - C11	Manual	C11 24 Lova 2.fcs	499	517	267.609	0.475674		0	0	pg/mL
	Test012	1 - C12	Manual	C12 24 Lova 3.fcs	568	580	265.941	0.475076		0.225312	0.225312	pg/mL
	Test013	1 - D1	Manual	D01 24 A+S 1.fcs	536	546	276.69	0.492078		0	0	pg/mL
	Test014	1 - D2	Manual	D02 24 A+S 2.fcs	520	573	285.956	0.48692		0.103815	0.103815	pg/mL
	Test015	1 - D3	Manual	D03 24 A+S 3.fcs	501	562	280.211	0.440822		0	0	pg/mL
	Test016	1 - D4	Manual	D04 24 A+L 1.fcs	533	529	273.169	0.483827		0	0	pg/mL
	Test017	1 - D5	Manual	D05 24 A+L 2.fcs	477	560	291.702	0.487404		0	0	pg/mL
	Test018	1 - D6	Manual	D06 24 A+L 3.fcs	492	522	270.019	0.48311		0	0	pg/mL
	Test019	1 - E1	Manual	E01 48 Control 1.fcs	550	571	266.127	0.444278		0.0697235	0.0697235	pg/mL
	Test020	1 - E2	Manual	E02 48 Control 2.fcs	552	530	286.327	0.498857		0	0	pg/mL
	Test021	1 - E3	Manual	E03 48 Control 3.fcs	560	538	281.694	0.495216		0	0	pg/mL
	Test022	1 - E4	Manual	E04 48 Amyloid 1.fcs	512	664	276.32	0.380395		1.89384	1.89384	pg/mL
	Test023	1 - E5	Manual	E05 48 Amyloid 2.fcs	554	664	287.995	0.37665		1.89384	1.89384	pg/mL
	Test024	1 - E6	Manual	E06 48 Amyloid 3.fcs	476	615	287.439	0.455589		0.877985	0.877985	pg/mL
	Test025	1 - E7	Manual	E07 48 Simva 1.fcs	539	542	244.629	0.43351		0	0	pg/mL
	Test026	1 - E8	Manual	E08 48 Simva 2.fcs	513	564	299.856	0.488845		0	0	pg/mL
	Test027	1 - E9	Manual	E09 48 Simva 3.fcs	507	533	294.296	0.51604		0	0	pg/mL
	Test028	1 - E10	Manual	E10 48 Lova 1.fcs	512	513	268.351	0.481014		0	0	pg/mL
	Test029	1 - E11	Manual	E11 48 Lova 2.fcs	513	541	265.385	0.443893		0	0	pg/mL
	Test030	1 - E12	Manual	E12 48 Lova 3.fcs	503	513	240.181	0.428697		0	0	pg/mL
	Test031	1 - F1	Manual	F01 48 A+S 1.fcs	495	660	285.4	0.441747		1.80719	1.80719	pg/mL
	Test032	1 - F2	Manual	F02 48 A+S 2.fcs	507	679	270.575	0.372388		2.224	2.224	pg/mL
	Test033	1 - F3	Manual	F03 48 A+S 3.fcs	517	674	292.443	0.391295		2.11306	2.11306	pg/mL
	Test034	1 - F4	Manual	F04 48 A+L 1.fcs	524	645	276.876	0.451155		1.48776	1.48776	pg/mL
	Test035	1 - F5	Manual	F06 48 A+L 3.fcs	486	653	253.154	0.373671		1.65701	1.65701	pg/mL
	Test036	1 - F6	Manual	F05 48 A+L 2.fcs	502	650	283.362	0.426217		1.59323	1.59323	pg/mL
A7 - Human IL-6
	Sample Name	Position	Clustering	Results File	Event #	MFI	SD	CV %	Nominal CC	Fitted CC	Final CC	Unit
	Std001	1 - A1	Manual	A01 std 0.fcs	409	1329	292.813	0.208716	0	0	0	pg/mL
	Std002	1 - A2	Manual	A02 19.53.fcs	404	3285	656.606	0.191298	19.5312	19.5305	19.5305	pg/mL
	Std003	1 - A3	Manual	A03 39.06.fcs	422	5059	1288.94	0.224591	39.0625	39.6031	39.6031	pg/mL
	Std004	1 - A4	Manual	A04 78.12.fcs	424	8454	2229.46	0.220086	78.125	79.6016	79.6016	pg/mL
	Std005	1 - A5	Manual	A05 156.2.fcs	403	14912	3398.12	0.234311	156.25	158.176	158.176	pg/mL
	Std006	1 - A6	Manual	A06 312.5.fcs	440	25512	7085.16	0.244608	312.5	292.255	292.255	pg/mL
	Std007	1 - A7	Manual	A07 625.fcs	409	49200	9549.06	0.195365	625	614.555	614.555	pg/mL
	Std008	1 - A8	Manual	A08 1250.fcs	402	93156	14808.6	0.20657	1250	1299.6	1299.6	pg/mL
	Std009	1 - A9	Manual	A09 2500.fcs	354	165328	29587.9	0.207657	2500	2685.7	2685.7	pg/mL
	Std010	1 - A10	Manual	A10 5000.fcs	458	247264	44123.7	0.226675	5000	4693.67	4693.67	pg/mL
	Test001	1 - C1	Manual	C01 24 Control 1.fcs	450	3035	704.235	0.239494		16.8008	16.8008	pg/mL
	Test002	1 - C2	Manual	C02 24 Control 2.fcs	443	3339	653.085	0.193274		20.1246	20.1246	pg/mL
	Test003	1 - C3	Manual	C03 24 Control 3.fcs	415	3482	713.872	0.201166		21.7048	21.7048	pg/mL
	Test004	1 - C4	Manual	C04 24 amyloid 1.fcs	429	3867	760.944	0.196236		26.0029	26.0029	pg/mL
	Test005	1 - C5	Manual	C05 24 Amyloid 2.fcs	400	3685	683.108	0.189924		23.9637	23.9637	pg/mL
	Test006	1 - C6	Manual	C06 24 Amyloid 3.fcs	409	3610	757.979	0.212856		23.1271	23.1271	pg/mL
	Test007	1 - C7	Manual	C07 24 Simva 1.fcs	418	2578	560.793	0.203547		11.9192	11.9192	pg/mL
	Test008	1 - C8	Manual	C08 24 Simva 2.fcs	419	2586	512.238	0.193264		12.0032	12.0032	pg/mL
	Test009	1 - C9	Manual	C09 24 Simva 3.fcs	403	2810	546.338	0.188119		14.3776	14.3776	pg/mL
	Test010	1 - C10	Manual	C10 24 Lova 1.fcs	412	2526	479.992	0.182705		11.3747	11.3747	pg/mL
	Test011	1 - C11	Manual	C11 24 Lova 2.fcs	416	2288	511.126	0.203296		8.91813	8.91813	pg/mL
	Test012	1 - C12	Manual	C12 24 Lova 3.fcs	436	2456	462.386	0.176276		10.6458	10.6458	pg/mL
	Test013	1 - D1	Manual	D01 24 A+S 1.fcs	421	3463	775.029	0.219336		21.4943	21.4943	pg/mL
	Test014	1 - D2	Manual	D02 24 A+S 2.fcs	395	3553	718.32	0.188381		22.4928	22.4928	pg/mL
	Test015	1 - D3	Manual	D03 24 A+S 3.fcs	437	3837	780.589	0.189346		25.6659	25.6659	pg/mL
	Test016	1 - D4	Manual	D04 24 A+L 1.fcs	394	3553	1031.52	0.262223		22.4928	22.4928	pg/mL
	Test017	1 - D5	Manual	D05 24 A+L 2.fcs	447	3659	754.643	0.197849		23.6734	23.6734	pg/mL
	Test018	1 - D6	Manual	D06 24 A+L 3.fcs	436	3512	769.284	0.200379		22.0375	22.0375	pg/mL
	Test019	1 - E1	Manual	E01 48 Control 1.fcs	413	7563	2020.04	0.233181		68.9843	68.9843	pg/mL
	Test020	1 - E2	Manual	E02 48 Control 2.fcs	404	7387	1450.54	0.194122		66.8954	66.8954	pg/mL
	Test021	1 - E3	Manual	E03 48 Control 3.fcs	470	7635	2558.04	0.325637		69.8397	69.8397	pg/mL
	Test022	1 - E4	Manual	E04 48 Amyloid 1.fcs	430	12583	2624.76	0.221781		129.547	129.547	pg/mL
	Test023	1 - E5	Manual	E05 48 Amyloid 2.fcs	407	13296	3509.31	0.265149		138.279	138.279	pg/mL
	Test024	1 - E6	Manual	E06 48 Amyloid 3.fcs	413	13321	4083.82	0.273187		138.586	138.586	pg/mL
	Test025	1 - E7	Manual	E07 48 Simva 1.fcs	445	4536	1094.16	0.222161		33.5913	33.5913	pg/mL
	Test026	1 - E8	Manual	E08 48 Simva 2.fcs	396	4385	1077.48	0.223073		31.8674	31.8674	pg/mL
	Test027	1 - E9	Manual	E09 48 Simva 3.fcs	427	4877	1071.92	0.202386		37.5044	37.5044	pg/mL
	Test028	1 - E10	Manual	E10 48 Lova 1.fcs	407	4611	1143.08	0.24505		34.4496	34.4496	pg/mL
	Test029	1 - E11	Manual	E11 48 Lova 2.fcs	381	5091	1309.88	0.244654		39.9728	39.9728	pg/mL
	Test030	1 - E12	Manual	E12 48 Lova 3.fcs	423	4868	1106.02	0.215625		37.4008	37.4008	pg/mL
	Test031	1 - F1	Manual	F01 48 A+S 1.fcs	408	12762	2862.34	0.230006		131.737	131.737	pg/mL
	Test032	1 - F2	Manual	F02 48 A+S 2.fcs	430	12478	3097.89	0.22518		128.264	128.264	pg/mL
	Test033	1 - F3	Manual	F03 48 A+S 3.fcs	399	12522	3449.27	0.23098		128.802	128.802	pg/mL
	Test034	1 - F4	Manual	F04 48 A+L 1.fcs	431	19210	4295.09	0.229675		211.8	211.8	pg/mL
	Test035	1 - F5	Manual	F06 48 A+L 3.fcs	426	15287	4876.46	0.277945		162.815	162.815	pg/mL
	Test036	1 - F6	Manual	F05 48 A+L 2.fcs	400	18473	4372.37	0.217023		202.533	202.533	pg/mL
A9 - Human IL-8
	Sample Name	Position	Clustering	Results File	Event #	MFI	SD	CV %	Nominal CC	Fitted CC	Final CC	Unit
	Std001	1 - A1	Manual	A01 std 0.fcs	467	1518	323.207	0.223576	0	0.0282482	0.0282482	pg/mL
	Std002	1 - A2	Manual	A02 19.53.fcs	417	2676	435.884	0.158471	19.5312	19.1914	19.1914	pg/mL
	Std003	1 - A3	Manual	A03 39.06.fcs	384	3693	617.318	0.175547	39.0625	38.1533	38.1533	pg/mL
	Std004	1 - A4	Manual	A04 78.12.fcs	443	5879	896.232	0.162046	78.125	80.3505	80.3505	pg/mL
	Std005	1 - A5	Manual	A05 156.2.fcs	444	10115	1686.46	0.178911	156.25	162.426	162.426	pg/mL
	Std006	1 - A6	Manual	A06 312.5.fcs	423	17110	2633.84	0.167191	312.5	296.345	296.345	pg/mL
	Std007	1 - A7	Manual	A07 625.fcs	405	34430	5017.86	0.16255	625	626.099	626.099	pg/mL
	Std008	1 - A8	Manual	A08 1250.fcs	397	66412	10923.8	0.17724	1250	1255	1255	pg/mL
	Std009	1 - A9	Manual	A09 2500.fcs	412	126428	19664.5	0.162301	2500	2559.6	2559.6	pg/mL
	Std010	1 - A10	Manual	A10 5000.fcs	397	217314	29023	0.161808	5000	4921.58	4921.58	pg/mL
	Test001	1 - C1	Manual	C01 24 Control 1.fcs	446	13475	2395.7	0.216174		226.964	226.964	pg/mL
	Test002	1 - C2	Manual	C02 24 Control 2.fcs	414	15482	2448.88	0.161578		265.314	265.314	pg/mL
	Test003	1 - C3	Manual	C03 24 Control 3.fcs	430	16205	3031.18	0.169598		279.102	279.102	pg/mL
	Test004	1 - C4	Manual	C04 24 amyloid 1.fcs	418	43271	7645.58	0.17503		796.425	796.425	pg/mL
	Test005	1 - C5	Manual	C05 24 Amyloid 2.fcs	454	38438	6771.22	0.17073		703.049	703.049	pg/mL
	Test006	1 - C6	Manual	C06 24 Amyloid 3.fcs	404	39412	6564.95	0.162365		721.812	721.812	pg/mL
	Test007	1 - C7	Manual	C07 24 Simva 1.fcs	431	10154	1681.27	0.178558		163.178	163.178	pg/mL
	Test008	1 - C8	Manual	C08 24 Simva 2.fcs	395	10320	1797.65	0.160303		166.378	166.378	pg/mL
	Test009	1 - C9	Manual	C09 24 Simva 3.fcs	386	11060	1926.64	0.162334		180.627	180.627	pg/mL
	Test010	1 - C10	Manual	C10 24 Lova 1.fcs	451	9127	1755.4	0.242252		143.35	143.35	pg/mL
	Test011	1 - C11	Manual	C11 24 Lova 2.fcs	422	8977	1648.47	0.178981		140.449	140.449	pg/mL
	Test012	1 - C12	Manual	C12 24 Lova 3.fcs	402	10366	1795.43	0.166444		167.264	167.264	pg/mL
	Test013	1 - D1	Manual	D01 24 A+S 1.fcs	402	31500	5516.57	0.17846		570.081	570.081	pg/mL
	Test014	1 - D2	Manual	D02 24 A+S 2.fcs	414	31464	5806.05	0.176686		569.394	569.394	pg/mL
	Test015	1 - D3	Manual	D03 24 A+S 3.fcs	429	33630	5566.42	0.16966		610.786	610.786	pg/mL
	Test016	1 - D4	Manual	D04 24 A+L 1.fcs	412	29653	5763.98	0.188873		534.854	534.854	pg/mL
	Test017	1 - D5	Manual	D05 24 A+L 2.fcs	393	29491	4730.24	0.163881		531.766	531.766	pg/mL
	Test018	1 - D6	Manual	D06 24 A+L 3.fcs	410	28992	5548.45	0.173957		522.26	522.26	pg/mL
	Test019	1 - E1	Manual	E01 48 Control 1.fcs	382	26285	4646.28	0.16539		470.745	470.745	pg/mL
	Test020	1 - E2	Manual	E02 48 Control 2.fcs	391	26703	4926.68	0.172399		478.694	478.694	pg/mL
	Test021	1 - E3	Manual	E03 48 Control 3.fcs	401	28261	7491.58	0.232836		508.34	508.34	pg/mL
	Test022	1 - E4	Manual	E04 48 Amyloid 1.fcs	417	96829	16727.4	0.167837		1893.42	1893.42	pg/mL
	Test023	1 - E5	Manual	E05 48 Amyloid 2.fcs	391	104368	18629.6	0.168923		2058.71	2058.71	pg/mL
	Test024	1 - E6	Manual	E06 48 Amyloid 3.fcs	439	116860	20176	0.163303		2339.13	2339.13	pg/mL
	Test025	1 - E7	Manual	E07 48 Simva 1.fcs	431	19956	3591.6	0.196325		350.483	350.483	pg/mL
	Test026	1 - E8	Manual	E08 48 Simva 2.fcs	406	19392	3589.19	0.180738		339.762	339.762	pg/mL
	Test027	1 - E9	Manual	E09 48 Simva 3.fcs	407	21010	3252.08	0.16332		370.512	370.512	pg/mL
	Test028	1 - E10	Manual	E10 48 Lova 1.fcs	419	20978	4430.75	0.191623		369.904	369.904	pg/mL
	Test029	1 - E11	Manual	E11 48 Lova 2.fcs	408	22617	3953.17	0.170634		401.042	401.042	pg/mL
	Test030	1 - E12	Manual	E12 48 Lova 3.fcs	417	21964	4279.15	0.184484		388.637	388.637	pg/mL
	Test031	1 - F1	Manual	F01 48 A+S 1.fcs	410	73621	11869.5	0.150632		1402.37	1402.37	pg/mL
	Test032	1 - F2	Manual	F02 48 A+S 2.fcs	394	73395	11083.4	0.16434		1397.72	1397.72	pg/mL
	Test033	1 - F3	Manual	F03 48 A+S 3.fcs	446	75673	16314	0.211163		1444.75	1444.75	pg/mL
	Test034	1 - F4	Manual	F04 48 A+L 1.fcs	470	100504	18065.1	0.209366		1973.63	1973.63	pg/mL
	Test035	1 - F5	Manual	F06 48 A+L 3.fcs	433	94504	17236.7	0.176406		1843.04	1843.04	pg/mL
	Test036	1 - F6	Manual	F05 48 A+L 2.fcs	429	91090	15592.5	0.163817		1769.54	1769.54	pg/mL
B5 - Human IP-10
	Sample Name	Position	Clustering	Results File	Event #	MFI	SD	CV %	Nominal CC	Fitted CC	Final CC	Unit
	Std001	1 - A1	Manual	A01 std 0.fcs	402	1735	282.806	0.157313	0	0	0	pg/mL
	Std002	1 - A2	Manual	A02 19.53.fcs	415	1863	309.863	0.157482	19.5312	19.3103	19.3103	pg/mL
	Std003	1 - A3	Manual	A03 39.06.fcs	437	1906	336.18	0.161243	39.0625	27.8022	27.8022	pg/mL
	Std004	1 - A4	Manual	A04 78.12.fcs	408	2305	383.623	0.154336	78.125	89.1661	89.1661	pg/mL
	Std005	1 - A5	Manual	A05 156.2.fcs	423	3098	583.403	0.18751	156.25	179.821	179.821	pg/mL
	Std006	1 - A6	Manual	A06 312.5.fcs	431	4531	787.261	0.15554	312.5	305.062	305.062	pg/mL
	Std007	1 - A7	Manual	A07 625.fcs	401	8990	2031.53	0.223369	625	588.051	588.051	pg/mL
	Std008	1 - A8	Manual	A08 1250.fcs	418	23721	5192.44	0.187847	1250	1277.12	1277.12	pg/mL
	Std009	1 - A9	Manual	A09 2500.fcs	436	52341	8767.73	0.166433	2500	2662.47	2662.47	pg/mL
	Std010	1 - A10	Manual	A10 5000.fcs	427	79246	13650.3	0.180778	5000	4660.75	4660.75	pg/mL
	Test001	1 - C1	Manual	C01 24 Control 1.fcs	421	1674	309.863	0.183571		0	0	pg/mL
	Test002	1 - C2	Manual	C02 24 Control 2.fcs	403	1632	326.913	0.179029		0	0	pg/mL
	Test003	1 - C3	Manual	C03 24 Control 3.fcs	402	1655	307.825	0.166264		0	0	pg/mL
	Test004	1 - C4	Manual	C04 24 amyloid 1.fcs	407	1669	286.142	0.162787		0	0	pg/mL
	Test005	1 - C5	Manual	C05 24 Amyloid 2.fcs	419	1681	277.246	0.163222		0	0	pg/mL
	Test006	1 - C6	Manual	C06 24 Amyloid 3.fcs	391	1639	350.635	0.181594		0	0	pg/mL
	Test007	1 - C7	Manual	C07 24 Simva 1.fcs	441	1658	303.562	0.165905		0	0	pg/mL
	Test008	1 - C8	Manual	C08 24 Simva 2.fcs	423	1620	342.481	0.182316		0	0	pg/mL
	Test009	1 - C9	Manual	C09 24 Simva 3.fcs	424	1618	287.439	0.165371		0	0	pg/mL
	Test010	1 - C10	Manual	C10 24 Lova 1.fcs	439	1636	268.351	0.171613		0	0	pg/mL
	Test011	1 - C11	Manual	C11 24 Lova 2.fcs	447	1640	324.689	0.194194		0	0	pg/mL
	Test012	1 - C12	Manual	C12 24 Lova 3.fcs	464	1658	302.636	0.166647		0	0	pg/mL
	Test013	1 - D1	Manual	D01 24 A+S 1.fcs	416	1629	268.721	0.158109		0	0	pg/mL
	Test014	1 - D2	Manual	D02 24 A+S 2.fcs	429	1678	276.505	0.159217		0	0	pg/mL
	Test015	1 - D3	Manual	D03 24 A+S 3.fcs	404	1581	264.273	0.150747		0	0	pg/mL
	Test016	1 - D4	Manual	D04 24 A+L 1.fcs	436	1588	272.057	0.168867		0	0	pg/mL
	Test017	1 - D5	Manual	D05 24 A+L 2.fcs	406	1656	326.543	0.168439		0	0	pg/mL
	Test018	1 - D6	Manual	D06 24 A+L 3.fcs	427	1579	303.933	0.176369		0	0	pg/mL
	Test019	1 - E1	Manual	E01 48 Control 1.fcs	431	1624	313.57	0.172617		0	0	pg/mL
	Test020	1 - E2	Manual	E02 48 Control 2.fcs	387	1629	322.465	0.172375		0	0	pg/mL
	Test021	1 - E3	Manual	E03 48 Control 3.fcs	454	1633	297.261	0.184855		0	0	pg/mL
	Test022	1 - E4	Manual	E04 48 Amyloid 1.fcs	397	1595	285.4	0.16154		0	0	pg/mL
	Test023	1 - E5	Manual	E05 48 Amyloid 2.fcs	400	1623	314.682	0.179197		0	0	pg/mL
	Test024	1 - E6	Manual	E06 48 Amyloid 3.fcs	398	1661	311.717	0.173346		0	0	pg/mL
	Test025	1 - E7	Manual	E07 48 Simva 1.fcs	373	1579	277.246	0.158895		0	0	pg/mL
	Test026	1 - E8	Manual	E08 48 Simva 2.fcs	427	1629	297.261	0.169573		0	0	pg/mL
	Test027	1 - E9	Manual	E09 48 Simva 3.fcs	403	1591	286.883	0.16899		0	0	pg/mL
	Test028	1 - E10	Manual	E10 48 Lova 1.fcs	363	1592	277.988	0.168307		0	0	pg/mL
	Test029	1 - E11	Manual	E11 48 Lova 2.fcs	421	1578	286.512	0.164994		0	0	pg/mL
	Test030	1 - E12	Manual	E12 48 Lova 3.fcs	403	1607	320.242	0.185291		0	0	pg/mL
	Test031	1 - F1	Manual	F01 48 A+S 1.fcs	412	1597	310.419	0.174585		0	0	pg/mL
	Test032	1 - F2	Manual	F02 48 A+S 2.fcs	409	1597	246.112	0.161739		0	0	pg/mL
	Test033	1 - F3	Manual	F03 48 A+S 3.fcs	399	1588	274.281	0.164191		0	0	pg/mL
	Test034	1 - F4	Manual	F04 48 A+L 1.fcs	416	1589	278.358	0.170471		0	0	pg/mL
	Test035	1 - F5	Manual	F06 48 A+L 3.fcs	419	1604	291.331	0.179729		0	0	pg/mL
	Test036	1 - F6	Manual	F05 48 A+L 2.fcs	418	1556	276.876	0.165996		0	0	pg/mL
D8 - Human MCP-1
	Sample Name	Position	Clustering	Results File	Event #	MFI	SD	CV %	Nominal CC	Fitted CC	Final CC	Unit
	Std001	1 - A1	Manual	A01 std 0.fcs	399	798	265.385	0.363468	0	0.0186434	0.0186434	pg/mL
	Std002	1 - A2	Manual	A02 19.53.fcs	320	2167	459.05	0.183925	19.5312	18.8581	18.8581	pg/mL
	Std003	1 - A3	Manual	A03 39.06.fcs	335	3720	609.349	0.164419	39.0625	39.3339	39.3339	pg/mL
	Std004	1 - A4	Manual	A04 78.12.fcs	355	7159	1368.44	0.180608	78.125	79.634	79.634	pg/mL
	Std005	1 - A5	Manual	A05 156.2.fcs	353	15239	2703.52	0.182041	156.25	161.646	161.646	pg/mL
	Std006	1 - A6	Manual	A06 312.5.fcs	344	30000	5094.4	0.167461	312.5	295.663	295.663	pg/mL
	Std007	1 - A7	Manual	A07 625.fcs	348	66867	10785.2	0.165271	625	616.497	616.497	pg/mL
	Std008	1 - A8	Manual	A08 1250.fcs	328	137259	21077.2	0.211668	1250	1286.32	1286.32	pg/mL
	Std009	1 - A9	Manual	A09 2500.fcs	359	245230	35929.3	0.157174	2500	2607.55	2607.55	pg/mL
	Std010	1 - A10	Manual	A10 5000.fcs	349	368447	46203	0.14395	5000	4789.52	4789.52	pg/mL
	Test001	1 - C1	Manual	C01 24 Control 1.fcs	356	1746	380.843	0.197994		12.9828	12.9828	pg/mL
	Test002	1 - C2	Manual	C02 24 Control 2.fcs	347	1770	383.252	0.201274		13.3209	13.3209	pg/mL
	Test003	1 - C3	Manual	C03 24 Control 3.fcs	395	1796	401.785	0.226825		13.6867	13.6867	pg/mL
	Test004	1 - C4	Manual	C04 24 amyloid 1.fcs	377	13628	2770.98	0.228937		146.114	146.114	pg/mL
	Test005	1 - C5	Manual	C05 24 Amyloid 2.fcs	330	10506	2028.75	0.188393		115.036	115.036	pg/mL
	Test006	1 - C6	Manual	C06 24 Amyloid 3.fcs	368	10218	1904.96	0.170079		112.089	112.089	pg/mL
	Test007	1 - C7	Manual	C07 24 Simva 1.fcs	325	1054	286.883	0.301225		3.26559	3.26559	pg/mL
	Test008	1 - C8	Manual	C08 24 Simva 2.fcs	346	1029	260.382	0.244111		2.92835	2.92835	pg/mL
	Test009	1 - C9	Manual	C09 24 Simva 3.fcs	327	1074	296.52	0.277788		3.53718	3.53718	pg/mL
	Test010	1 - C10	Manual	C10 24 Lova 1.fcs	364	965	293.184	0.262475		2.07892	2.07892	pg/mL
	Test011	1 - C11	Manual	C11 24 Lova 2.fcs	335	1010	261.679	0.254045		2.67393	2.67393	pg/mL
	Test012	1 - C12	Manual	C12 24 Lova 3.fcs	350	1072	315.053	0.284455		3.50995	3.50995	pg/mL
	Test013	1 - D1	Manual	D01 24 A+S 1.fcs	352	4629	780.774	0.168819		50.5418	50.5418	pg/mL
	Test014	1 - D2	Manual	D02 24 A+S 2.fcs	357	4730	911.058	0.197715		51.758	51.758	pg/mL
	Test015	1 - D3	Manual	D03 24 A+S 3.fcs	371	4935	977.775	0.211733		54.2101	54.2101	pg/mL
	Test016	1 - D4	Manual	D04 24 A+L 1.fcs	347	5368	1094.9	0.176697		59.3214	59.3214	pg/mL
	Test017	1 - D5	Manual	D05 24 A+L 2.fcs	332	5248	947.381	0.179442		57.9138	57.9138	pg/mL
	Test018	1 - D6	Manual	D06 24 A+L 3.fcs	353	5150	986.3	0.206583		56.7592	56.7592	pg/mL
	Test019	1 - E1	Manual	E01 48 Control 1.fcs	366	7608	1542.65	0.199383		84.5511	84.5511	pg/mL
	Test020	1 - E2	Manual	E02 48 Control 2.fcs	377	7690	2010.78	0.24493		85.4426	85.4426	pg/mL
	Test021	1 - E3	Manual	E03 48 Control 3.fcs	367	7719	1993.36	0.24527		85.7574	85.7574	pg/mL
	Test022	1 - E4	Manual	E04 48 Amyloid 1.fcs	318	63840	12893.4	0.174404		589.865	589.865	pg/mL
	Test023	1 - E5	Manual	E05 48 Amyloid 2.fcs	335	70144	13086.2	0.170954		645.466	645.466	pg/mL
	Test024	1 - E6	Manual	E06 48 Amyloid 3.fcs	349	76555	14065.1	0.176625		702.603	702.603	pg/mL
	Test025	1 - E7	Manual	E07 48 Simva 1.fcs	354	2421	523.728	0.212859		22.3375	22.3375	pg/mL
	Test026	1 - E8	Manual	E08 48 Simva 2.fcs	364	1665	353.6	0.22392		11.8399	11.8399	pg/mL
	Test027	1 - E9	Manual	E09 48 Simva 3.fcs	356	2311	356.195	0.156957		20.8371	20.8371	pg/mL
	Test028	1 - E10	Manual	E10 48 Lova 1.fcs	360	1892	367.685	0.192636		15.0341	15.0341	pg/mL
	Test029	1 - E11	Manual	E11 48 Lova 2.fcs	392	1978	391.592	0.215678		16.2359	16.2359	pg/mL
	Test030	1 - E12	Manual	E12 48 Lova 3.fcs	361	1869	375.468	0.185103		14.7118	14.7118	pg/mL
	Test031	1 - F1	Manual	F01 48 A+S 1.fcs	346	35878	5616.46	0.164941		347.011	347.011	pg/mL
	Test032	1 - F2	Manual	F02 48 A+S 2.fcs	349	33781	5805.12	0.159616		328.754	328.754	pg/mL
	Test033	1 - F3	Manual	F03 48 A+S 3.fcs	348	37144	6393.71	0.156982		358.009	358.009	pg/mL
	Test034	1 - F4	Manual	F04 48 A+L 1.fcs	352	60871	9085.37	0.148063		563.851	563.851	pg/mL
	Test035	1 - F5	Manual	F06 48 A+L 3.fcs	334	56266	12003.9	0.221981		523.685	523.685	pg/mL
	Test036	1 - F6	Manual	F05 48 A+L 2.fcs	319	53757	9327.04	0.168997		501.879	501.879	pg/mL
D4 - Human RANTES
	Sample Name	Position	Clustering	Results File	Event #	MFI	SD	CV %	Nominal CC	Fitted CC	Final CC	Unit
	Std001	1 - A1	Manual	A01 std 0.fcs	337	720	285.03	0.373812	0	0	0	pg/mL
	Std002	1 - A2	Manual	A02 19.53.fcs	311	2763	533.736	0.188243	19.5312	20.9063	20.9063	pg/mL
	Std003	1 - A3	Manual	A03 39.06.fcs	295	4414	1168.29	0.227827	39.0625	38.6549	38.6549	pg/mL
	Std004	1 - A4	Manual	A04 78.12.fcs	312	8070	1659.96	0.194313	78.125	76.6815	76.6815	pg/mL
	Std005	1 - A5	Manual	A05 156.2.fcs	299	16439	3111.98	0.204964	156.25	158.553	158.553	pg/mL
	Std006	1 - A6	Manual	A06 312.5.fcs	319	30706	5385.54	0.18545	312.5	289.437	289.437	pg/mL
	Std007	1 - A7	Manual	A07 625.fcs	288	69877	14005.6	0.21478	625	628.472	628.472	pg/mL
	Std008	1 - A8	Manual	A08 1250.fcs	310	150487	26199.6	0.18427	1250	1308.24	1308.24	pg/mL
	Std009	1 - A9	Manual	A09 2500.fcs	298	306736	45409.4	0.157031	2500	2664.36	2664.36	pg/mL
	Std010	1 - A10	Manual	A10 5000.fcs	305	522629	77674.5	0.149636	5000	4688.4	4688.4	pg/mL
	Test001	1 - C1	Manual	C01 24 Control 1.fcs	322	5955	1132.89	0.187542		54.9033	54.9033	pg/mL
	Test002	1 - C2	Manual	C02 24 Control 2.fcs	293	7043	1646.43	0.201886		66.1776	66.1776	pg/mL
	Test003	1 - C3	Manual	C03 24 Control 3.fcs	272	7297	1434.42	0.18376		68.7875	68.7875	pg/mL
	Test004	1 - C4	Manual	C04 24 amyloid 1.fcs	296	6568	1411.06	0.203599		61.2748	61.2748	pg/mL
	Test005	1 - C5	Manual	C05 24 Amyloid 2.fcs	313	6030	1383.27	0.206171		55.6856	55.6856	pg/mL
	Test006	1 - C6	Manual	C06 24 Amyloid 3.fcs	346	6424	1631.05	0.241208		59.7826	59.7826	pg/mL
	Test007	1 - C7	Manual	C07 24 Simva 1.fcs	319	5118	1028.18	0.183595		46.1197	46.1197	pg/mL
	Test008	1 - C8	Manual	C08 24 Simva 2.fcs	287	4800	985.929	0.18935		42.7565	42.7565	pg/mL
	Test009	1 - C9	Manual	C09 24 Simva 3.fcs	320	5067	1070.25	0.19138		45.5813	45.5813	pg/mL
	Test010	1 - C10	Manual	C10 24 Lova 1.fcs	307	4724	984.446	0.193819		41.9506	41.9506	pg/mL
	Test011	1 - C11	Manual	C11 24 Lova 2.fcs	323	5360	1212.03	0.205836		48.6694	48.6694	pg/mL
	Test012	1 - C12	Manual	C12 24 Lova 3.fcs	286	6216	1330.63	0.199625		57.6223	57.6223	pg/mL
	Test013	1 - D1	Manual	D01 24 A+S 1.fcs	330	4752	948.123	0.195499		42.2476	42.2476	pg/mL
	Test014	1 - D2	Manual	D02 24 A+S 2.fcs	325	5098	1154.2	0.20202		45.9086	45.9086	pg/mL
	Test015	1 - D3	Manual	D03 24 A+S 3.fcs	290	5488	1210.36	0.203933		50.0147	50.0147	pg/mL
	Test016	1 - D4	Manual	D04 24 A+L 1.fcs	339	5059	1108.24	0.200125		45.4968	45.4968	pg/mL
	Test017	1 - D5	Manual	D05 24 A+L 2.fcs	350	5223	934.965	0.227767		47.227	47.227	pg/mL
	Test018	1 - D6	Manual	D06 24 A+L 3.fcs	309	5267	1012.62	0.189142		47.6906	47.6906	pg/mL
	Test019	1 - E1	Manual	E01 48 Control 1.fcs	321	8199	1467.77	0.178282		77.992	77.992	pg/mL
	Test020	1 - E2	Manual	E02 48 Control 2.fcs	305	8630	1906.99	0.200807		82.3567	82.3567	pg/mL
	Test021	1 - E3	Manual	E03 48 Control 3.fcs	334	8208	2308.22	0.247861		78.0834	78.0834	pg/mL
	Test022	1 - E4	Manual	E04 48 Amyloid 1.fcs	297	6295	1210.17	0.192148		58.4435	58.4435	pg/mL
	Test023	1 - E5	Manual	E05 48 Amyloid 2.fcs	294	7057	1393.46	0.200986		66.3217	66.3217	pg/mL
	Test024	1 - E6	Manual	E06 48 Amyloid 3.fcs	309	5918	1644.57	0.262796		54.5171	54.5171	pg/mL
	Test025	1 - E7	Manual	E07 48 Simva 1.fcs	299	5169	945.899	0.185551		46.6577	46.6577	pg/mL
	Test026	1 - E8	Manual	E08 48 Simva 2.fcs	327	5381	1283.93	0.218513		48.8903	48.8903	pg/mL
	Test027	1 - E9	Manual	E09 48 Simva 3.fcs	287	5813	1193.49	0.19074		53.4201	53.4201	pg/mL
	Test028	1 - E10	Manual	E10 48 Lova 1.fcs	314	6910	1721.67	0.219946		64.8078	64.8078	pg/mL
	Test029	1 - E11	Manual	E11 48 Lova 2.fcs	308	7373	1601.58	0.190439		69.5668	69.5668	pg/mL
	Test030	1 - E12	Manual	E12 48 Lova 3.fcs	304	6829	1299.13	0.18628		63.9724	63.9724	pg/mL
	Test031	1 - F1	Manual	F01 48 A+S 1.fcs	330	5828	1164.21	0.195141		53.5769	53.5769	pg/mL
	Test032	1 - F2	Manual	F02 48 A+S 2.fcs	321	6138	1373.63	0.233534		56.8107	56.8107	pg/mL
	Test033	1 - F3	Manual	F03 48 A+S 3.fcs	287	6522	1426.26	0.198225		60.7984	60.7984	pg/mL
	Test034	1 - F4	Manual	F04 48 A+L 1.fcs	320	7834	1485.19	0.218515		74.279	74.279	pg/mL
	Test035	1 - F5	Manual	F06 48 A+L 3.fcs	308	6128	1346.39	0.213338		56.7066	56.7066	pg/mL
	Test036	1 - F6	Manual	F05 48 A+L 2.fcs	340	6957	1418.48	0.192512		65.2921	65.2921	pg/mL
C5 - Human TNFRII
	Sample Name	Position	Clustering	Results File	Event #	MFI	SD	CV %	Nominal CC	Fitted CC	Final CC	Unit
	Std001	1 - A1	Manual	A01 std 0.fcs	470	832	286.883	0.311571	0	0.0188991	0.0188991	pg/mL
	Std002	1 - A2	Manual	A02 19.53.fcs	454	1486	345.446	0.245476	19.5312	19.4011	19.4011	pg/mL
	Std003	1 - A3	Manual	A03 39.06.fcs	453	2109	429.583	0.208782	39.0625	38.2644	38.2644	pg/mL
	Std004	1 - A4	Manual	A04 78.12.fcs	448	3512	660.869	0.224036	78.125	78.322	78.322	pg/mL
	Std005	1 - A5	Manual	A05 156.2.fcs	453	6797	1285.04	0.229215	156.25	161.598	161.598	pg/mL
	Std006	1 - A6	Manual	A06 312.5.fcs	404	13524	2603.07	0.199029	312.5	308.949	308.949	pg/mL
	Std007	1 - A7	Manual	A07 625.fcs	414	29260	5596.07	0.195698	625	609.008	609.008	pg/mL
	Std008	1 - A8	Manual	A08 1250.fcs	462	66226	14501.7	0.233724	1250	1254.23	1254.23	pg/mL
	Std009	1 - A9	Manual	A09 2500.fcs	445	140689	29162.4	0.202197	2500	2581.49	2581.49	pg/mL
	Std010	1 - A10	Manual	A10 5000.fcs	412	252864	35059.4	0.16348	5000	4902.36	4902.36	pg/mL
	Test001	1 - C1	Manual	C01 24 Control 1.fcs	473	829	292.072	0.355136		0	0	pg/mL
	Test002	1 - C2	Manual	C02 24 Control 2.fcs	461	773	313.57	0.389702		0	0	pg/mL
	Test003	1 - C3	Manual	C03 24 Control 3.fcs	462	797	291.146	0.340215		0	0	pg/mL
	Test004	1 - C4	Manual	C04 24 amyloid 1.fcs	451	832	312.829	0.343796		0.0188991	0.0188991	pg/mL
	Test005	1 - C5	Manual	C05 24 Amyloid 2.fcs	460	810	282.806	0.331153		0	0	pg/mL
	Test006	1 - C6	Manual	C06 24 Amyloid 3.fcs	438	781	307.825	0.373855		0	0	pg/mL
	Test007	1 - C7	Manual	C07 24 Simva 1.fcs	459	802	306.157	0.371752		0	0	pg/mL
	Test008	1 - C8	Manual	C08 24 Simva 2.fcs	428	788	298.373	0.351344		0	0	pg/mL
	Test009	1 - C9	Manual	C09 24 Simva 3.fcs	456	775	298.188	0.343165		0	0	pg/mL
	Test010	1 - C10	Manual	C10 24 Lova 1.fcs	432	778	281.138	0.328317		0	0	pg/mL
	Test011	1 - C11	Manual	C11 24 Lova 2.fcs	492	779	290.404	0.361801		0	0	pg/mL
	Test012	1 - C12	Manual	C12 24 Lova 3.fcs	418	808	273.354	0.354495		0	0	pg/mL
	Test013	1 - D1	Manual	D01 24 A+S 1.fcs	459	802	298.744	0.377624		0	0	pg/mL
	Test014	1 - D2	Manual	D02 24 A+S 2.fcs	458	802	273.354	0.323114		0	0	pg/mL
	Test015	1 - D3	Manual	D03 24 A+S 3.fcs	394	776	278.729	0.347426		0	0	pg/mL
	Test016	1 - D4	Manual	D04 24 A+L 1.fcs	414	813	274.281	0.32325		0	0	pg/mL
	Test017	1 - D5	Manual	D05 24 A+L 2.fcs	477	820	272.428	0.364523		0	0	pg/mL
	Test018	1 - D6	Manual	D06 24 A+L 3.fcs	447	730	282.435	0.356597		0	0	pg/mL
	Test019	1 - E1	Manual	E01 48 Control 1.fcs	444	840	315.238	0.362383		0.239538	0.239538	pg/mL
	Test020	1 - E2	Manual	E02 48 Control 2.fcs	489	843	291.702	0.350898		0.321921	0.321921	pg/mL
	Test021	1 - E3	Manual	E03 48 Control 3.fcs	398	827	267.609	0.345234		0	0	pg/mL
	Test022	1 - E4	Manual	E04 48 Amyloid 1.fcs	483	823	292.813	0.371056		0	0	pg/mL
	Test023	1 - E5	Manual	E05 48 Amyloid 2.fcs	483	872	306.157	0.355081		1.11722	1.11722	pg/mL
	Test024	1 - E6	Manual	E06 48 Amyloid 3.fcs	444	840	267.795	0.359956		0.239538	0.239538	pg/mL
	Test025	1 - E7	Manual	E07 48 Simva 1.fcs	443	784	274.281	0.348085		0	0	pg/mL
	Test026	1 - E8	Manual	E08 48 Simva 2.fcs	457	827	287.995	0.314098		0	0	pg/mL
	Test027	1 - E9	Manual	E09 48 Simva 3.fcs	456	791	270.389	0.355358		0	0	pg/mL
	Test028	1 - E10	Manual	E10 48 Lova 1.fcs	438	827	285.03	0.316668		0	0	pg/mL
	Test029	1 - E11	Manual	E11 48 Lova 2.fcs	446	808	295.593	0.35474		0	0	pg/mL
	Test030	1 - E12	Manual	E12 48 Lova 3.fcs	459	786	291.331	0.361898		0	0	pg/mL
	Test031	1 - F1	Manual	F01 48 A+S 1.fcs	467	800	293.555	0.35369		0	0	pg/mL
	Test032	1 - F2	Manual	F02 48 A+S 2.fcs	455	850	265.385	0.341237		0.513807	0.513807	pg/mL
	Test033	1 - F3	Manual	F03 48 A+S 3.fcs	448	833	300.412	0.357177		0.0465867	0.0465867	pg/mL
	Test034	1 - F4	Manual	F04 48 A+L 1.fcs	474	789	281.879	0.361212		0	0	pg/mL
	Test035	1 - F5	Manual	F06 48 A+L 3.fcs	435	824	296.52	0.363345		0	0	pg/mL
	Test036	1 - F6	Manual	F05 48 A+L 2.fcs	500	823	279.285	0.353692		0	0	pg/mL
B8 - Human VEGF
	Sample Name	Position	Clustering	Results File	Event #	MFI	SD	CV %	Nominal CC	Fitted CC	Final CC	Unit
	Std001	1 - A1	Manual	A01 std 0.fcs	428	1234	303.562	0.216191	0	0	0	pg/mL
	Std002	1 - A2	Manual	A02 19.53.fcs	470	1374	347.855	0.220192	19.5312	22.899	22.899	pg/mL
	Std003	1 - A3	Manual	A03 39.06.fcs	432	1437	336.736	0.212082	39.0625	35.3214	35.3214	pg/mL
	Std004	1 - A4	Manual	A04 78.12.fcs	463	1713	348.411	0.189036	78.125	86.1097	86.1097	pg/mL
	Std005	1 - A5	Manual	A05 156.2.fcs	492	2181	450.896	0.226244	156.25	164.784	164.784	pg/mL
	Std006	1 - A6	Manual	A06 312.5.fcs	429	3176	564.129	0.174614	312.5	316.294	316.294	pg/mL
	Std007	1 - A7	Manual	A07 625.fcs	482	4983	1050.42	0.230231	625	569.271	569.271	pg/mL
	Std008	1 - A8	Manual	A08 1250.fcs	462	10097	1808.77	0.200489	1250	1290.72	1290.72	pg/mL
	Std009	1 - A9	Manual	A09 2500.fcs	444	17802	3240.04	0.178681	2500	2710.5	2710.5	pg/mL
	Std010	1 - A10	Manual	A10 5000.fcs	424	24256	3976.7	0.176418	5000	4629.15	4629.15	pg/mL
	Test001	1 - C1	Manual	C01 24 Control 1.fcs	448	1933	416.24	0.234783		123.974	123.974	pg/mL
	Test002	1 - C2	Manual	C02 24 Control 2.fcs	479	1933	418.093	0.194642		123.974	123.974	pg/mL
	Test003	1 - C3	Manual	C03 24 Control 3.fcs	467	2002	387.7	0.185283		135.505	135.505	pg/mL
	Test004	1 - C4	Manual	C04 24 amyloid 1.fcs	450	1339	304.304	0.212659		15.7522	15.7522	pg/mL
	Test005	1 - C5	Manual	C05 24 Amyloid 2.fcs	486	1326	329.693	0.240505		13.0318	13.0318	pg/mL
	Test006	1 - C6	Manual	C06 24 Amyloid 3.fcs	503	1269	332.844	0.257344		0	0	pg/mL
	Test007	1 - C7	Manual	C07 24 Simva 1.fcs	447	1518	352.859	0.206178		50.7319	50.7319	pg/mL
	Test008	1 - C8	Manual	C08 24 Simva 2.fcs	500	1483	353.044	0.218481		44.1375	44.1375	pg/mL
	Test009	1 - C9	Manual	C09 24 Simva 3.fcs	469	1512	324.689	0.199523		49.6078	49.6078	pg/mL
	Test010	1 - C10	Manual	C10 24 Lova 1.fcs	453	1479	342.481	0.211985		43.3779	43.3779	pg/mL
	Test011	1 - C11	Manual	C11 24 Lova 2.fcs	469	1431	309.863	0.226217		34.1574	34.1574	pg/mL
	Test012	1 - C12	Manual	C12 24 Lova 3.fcs	509	1453	312.829	0.203338		38.4088	38.4088	pg/mL
	Test013	1 - D1	Manual	D01 24 A+S 1.fcs	480	1250	302.636	0.217408		0	0	pg/mL
	Test014	1 - D2	Manual	D02 24 A+S 2.fcs	491	1288	311.346	0.255318		4.71842	4.71842	pg/mL
	Test015	1 - D3	Manual	D03 24 A+S 3.fcs	452	1211	296.705	0.23324		0	0	pg/mL
	Test016	1 - D4	Manual	D04 24 A+L 1.fcs	488	1202	321.91	0.260244		0	0	pg/mL
	Test017	1 - D5	Manual	D05 24 A+L 2.fcs	466	1207	300.597	0.22957		0	0	pg/mL
	Test018	1 - D6	Manual	D06 24 A+L 3.fcs	486	1223	314.126	0.274788		0	0	pg/mL
	Test019	1 - E1	Manual	E01 48 Control 1.fcs	411	2872	491.482	0.177314		271.533	271.533	pg/mL
	Test020	1 - E2	Manual	E02 48 Control 2.fcs	450	2757	491.482	0.166074		254.308	254.308	pg/mL
	Test021	1 - E3	Manual	E03 48 Control 3.fcs	432	2638	625.472	0.212937		236.288	236.288	pg/mL
	Test022	1 - E4	Manual	E04 48 Amyloid 1.fcs	460	1453	342.295	0.209807		38.4088	38.4088	pg/mL
	Test023	1 - E5	Manual	E05 48 Amyloid 2.fcs	456	1441	315.979	0.203277		36.0955	36.0955	pg/mL
	Test024	1 - E6	Manual	E06 48 Amyloid 3.fcs	467	1341	303.192	0.214897		16.167	16.167	pg/mL
	Test025	1 - E7	Manual	E07 48 Simva 1.fcs	463	1264	295.779	0.222122		0	0	pg/mL
	Test026	1 - E8	Manual	E08 48 Simva 2.fcs	462	1232	278.173	0.213775		0	0	pg/mL
	Test027	1 - E9	Manual	E09 48 Simva 3.fcs	462	1249	308.01	0.224005		0	0	pg/mL
	Test028	1 - E10	Manual	E10 48 Lova 1.fcs	498	1162	320.612	0.274315		0	0	pg/mL
	Test029	1 - E11	Manual	E11 48 Lova 2.fcs	444	1122	283.918	0.239949		0	0	pg/mL
	Test030	1 - E12	Manual	E12 48 Lova 3.fcs	448	1144	262.976	0.22828		0	0	pg/mL
	Test031	1 - F1	Manual	F01 48 A+S 1.fcs	443	1182	295.037	0.218353		0	0	pg/mL
	Test032	1 - F2	Manual	F02 48 A+S 2.fcs	444	1198	285.4	0.229548		0	0	pg/mL
	Test033	1 - F3	Manual	F03 48 A+S 3.fcs	497	1204	305.416	0.268065		0	0	pg/mL
	Test034	1 - F4	Manual	F04 48 A+L 1.fcs	447	1128	318.759	0.245694		0	0	pg/mL
	Test035	1 - F5	Manual	F06 48 A+L 3.fcs	514	1124	277.432	0.239889		0	0	pg/mL
	Test036	1 - F6	Manual	F05 48 A+L 2.fcs	473	1181	332.473	0.273322		0	0	pg/mL

## Sheet: Sheet2
Experiment		IL-6	Average	SD	IL-8	Average	SD	MCP-1	Average	SD	Rantes	Average	SD	VEGF	Average	SD
Experiment1	Control - Endothelial - 24 hours	16.8008	19.5434	2.50311	226.964	257.127	27.0162	12.9828	13.3301	0.352038	54.9033	63.2895	7.37892	123.974	127.818	6.6569
Experiment2	Control - Endothelial - 24 hours	20.1246			265.314			13.3209			66.1776			123.974
Experiment3	Control - Endothelial - 24 hours	21.7048			279.102			13.6867			68.7875			135.505
Experiment1	amyloid - Endothelial - 24 hours	26.0029	24.3646	1.47923	796.425	740.429	49.3935	146.114	124.413	18.8513	61.2748	58.9143	2.89398	15.7522	9.59465	8.4198
Experiment2	amyloid - Endothelial - 24 hours	23.9637			703.049			115.036			55.6856			13.0318
Experiment3	amyloid - Endothelial - 24 hours	23.1271			721.812			112.089			59.7826			0
Experiment1	Simvastatin - endothelial - 24 hours	11.9192	12.7666	1.39572	163.178	170.061	9.28945	3.26559	3.24371	0.305002	46.1197	44.8192	1.80648	50.7319	48.159	3.52786
Experiment2	Simvastatin - endothelial - 24 hours	12.0032			166.378			2.92835			42.7565			44.1375
Experiment3	Simvastatin - endothelial - 24 hours	14.3776			180.627			3.53718			45.5813			49.6078
Experiment1	Lovastatin - Endothelial - 24 hours	11.3747	10.3129	1.26166	143.35	150.355	14.7159	2.07892	2.75427	0.71889	41.9506	49.4141	7.86237	43.3779	38.648	4.61493
Experiment2	Lovastatin - Endothelial - 24 hours	8.91813			140.449			2.67393			48.6694			34.1574
Experiment3	Lovastatin - Endothelial - 24 hours	10.6458			167.264			3.50995			57.6223			38.4088
Experiment1	Amyloid + Simvastatin - Endothelial - 24 hours	21.4943	23.2177	2.17825	570.081	583.421	23.7019	50.5418	52.17	1.86852	42.2476	46.057	3.88568	0	1.57281	2.72418
Experiment2	Amyloid + Simvastatin - Endothelial - 24 hours	22.4928			569.394			51.758			45.9086			4.71842
Experiment3	Amyloid + Simvastatin - Endothelial - 24 hours	25.6659			610.786			54.2101			50.0147			0
Experiment1	Amyloid + Lovastatin - Endothelial - 24 hours	22.4928	22.7346	0.844331	534.854	529.627	6.56387	59.3214	57.9981	1.28317	45.4968	46.8048	1.15623	0	0	0
Experiment2	Amyloid + Lovastatin - Endothelial - 24 hours	23.6734			531.766			57.9138			47.227			0
Experiment3	Amyloid + Lovastatin - Endothelial - 24 hours	22.0375			522.26			56.7592			47.6906			0
Experiment1	Control - Endothelial - 48 hours	68.9843	68.5731	1.51461	470.745	485.927	19.8133	84.5511	85.2504	0.625687	77.992	79.4774	2.49403	271.533	254.043	17.6239
Experiment2	Control - Endothelial - 48 hours	66.8954			478.694			85.4426			82.3567			254.308
Experiment3	Control - Endothelial - 48 hours	69.8397			508.34			85.7574			78.0834			236.288
Experiment1	amyloid - Endothelial - 48 hours	129.547	135.471	5.13204	1893.42	2097.09	225.319	589.865	645.978	56.3711	58.4435	59.7608	6.01151	38.4088	30.2238	12.2284
Experiment2	amyloid - Endothelial - 48 hours	138.279			2058.71			645.466			66.3217			36.0955
Experiment3	amyloid - Endothelial - 48 hours	138.586			2339.13			702.603			54.5171			16.167
Experiment1	Simvastatin - endothelial - 48 hours	33.5913	34.321	2.88849	350.483	353.586	15.6081	22.3375	18.3382	5.67748	46.6577	49.656	3.44559	0	0	0
Experiment2	Simvastatin - endothelial - 48 hours	31.8674			339.762			11.8399			48.8903			0
Experiment3	Simvastatin - endothelial - 48 hours	37.5044			370.512			20.8371			53.4201			0
Experiment1	Lovastatin - Endothelial - 48 hours	34.4496	37.2744	2.76378	369.904	386.527	15.6755	15.0341	15.3273	0.80325	64.8078	66.1157	3.01785	0	0	0
Experiment2	Lovastatin - Endothelial - 48 hours	39.9728			401.042			16.2359			69.5668			0
Experiment3	Lovastatin - Endothelial - 48 hours	37.4008			388.637			14.7118			63.9724			0
Experiment1	Amyloid + Simvastatin - Endothelial - 48 hours	131.737	129.601	1.86918	1402.37	1414.95	25.917	347.011	344.592	14.7768	53.5769	57.062	3.61731	0	0	0
Experiment2	Amyloid + Simvastatin - Endothelial - 48 hours	128.264			1397.72			328.754			56.8107			0
Experiment3	Amyloid + Simvastatin - Endothelial - 48 hours	128.802			1444.75			358.009			60.7984			0
Experiment1	Amyloid + Lovastatin - Endothelial - 48 hours	211.8	192.383	26.0225	1973.63	1862.07	103.366	563.851	529.805	31.4361	74.279	65.4259	8.78696	0	0	0
Experiment2	Amyloid + Lovastatin - Endothelial - 48 hours	162.815			1843.04			523.685			56.7066			0
Experiment3	Amyloid + Lovastatin - Endothelial - 48 hours	202.533			1769.54			501.879			65.2921			0
Experiment1	C01 hCMVEC Control 72 hrs 1.fcs	106.324	123.248	23.935	717.122	781.309	90.775	427.999	468.133	56.7587	43.6134	47.1544	5.00766	355.547	371.428	22.4584
Experiment2	C02 hCMVEC Control 72 hrs 2.fcs	140.173			845.497			508.268			50.6953			387.308
Experiment1	C03 hCMVEC Amyloid 72 hrs 1.fcs	416.493	415.062	2.02384	2639.11	2718.32	112.021	1252.79	1320.62	95.9234	33.206	34.9213	2.42575	207.283	207.158	0.176193
Experiment2	C04 hCMVEC Amyloid 72 hrs 2.fcs	413.631			2797.53			1388.45			36.6365			207.033
Experiment1	C05 hCMVEC Simv 72 hrs 1.fcs	32.7081	33.1467	0.620341	265.808	275.066	13.0919	34.1627	38.657	6.35583	22.4409	21.7448	0.984482	11.5876	10.1074	2.09321
Experiment2	C06 hCMVEC Simv 72 hrs 2.fcs	33.5854			284.323			43.1512			21.0487			8.6273
Experiment1	C07 hCMVEC Lova 72 hrs 1.fcs	58.2915	57.389	1.27635	384.97	371.571	18.9489	58.5728	55.0646	4.96125	34.5513	33.4992	1.48794	6.9247	6.79241	0.187092
Experiment2	C08 hCMVEC Lova 72 hrs 2.fcs	56.4865			358.172			51.5565			32.4471			6.66011
Experiment1	C09 hCMVEC A+S 72 hrs 1.fcs	388.259	352.688	50.304	1991.37	1906.85	119.534	914.34	836.422	110.193	36.2993	36.5591	0.367455	0	1.42978	2.02201
Experiment2	C10 hCMVEC A+S 72 hrs 2.fcs	317.118			1822.32			758.504			36.819			2.85956
Experiment1	C11 hCMVEC A+L 72 hrs 1.fcs	468.341	468.221	0.16991	2267.54	2327.77	85.1828	961.89	968.389	9.192	43.9717	42.5214	2.05104	14.0658	14.6961	0.891366
Experiment2	C12 hCMVEC A+L 72 hrs 2.fcs	468.101			2388.01			974.889			41.0711			15.3264
