# Supplementary material for: Statins Inhibit Fibrillary β-Amyloid Induced Inflammation in a Model of the Human Blood Brain Barrier
Source: PLoS One. 2016 Jun 16;11(6):e0157483. doi: 10.1371/journal.pone.0157483 (PMC4911157; doi:10.1371/journal.pone.0157483)
Supplement: S3 Data — (XLS) [file pone.0157483.s007.xls]

## Sheet: Sheet
Analyte Name
A7 - Human IL-6
Experiment	Treatment	Results File	Nominal CC	Final CC	Average	Standard Deviation
		A10 Std 0.fcs	0	0.615929
		A09 Std 19.fcs	19.5312	15.2499
		A08 Std 39.fcs	39.0625	52.2572
		A07 Std 78.fcs	78.125	79.8794
		A06 Std 156.fcs	156.25	126.402
		A05 Std 312.fcs	312.5	294.924
		A04 Std 625.fcs	625	854.239
		A03 Std 1250.fcs	1250	1016.4
		A02 Std 2500.fcs	2500	2612.33
		A01 Std 5000 .fcs	5000	5000.76
Experiment 1	Control - Endothelial	B01 C1E.fcs		44.0422	40.8763	3.78649
Experiment 1	Control - Endothelial	B02 C2E.fcs		41.9049
Experiment 1	Control - Endothelial	B03 C3E.fcs		36.6818
Experiment 2	Control - Endothelial	B04 C4E.fcs		35.1695	37.0853	9.58782
Experiment 2	Control - Endothelial	B05 C5E.fcs		28.6
Experiment 2	Control - Endothelial	B06 C6E.fcs		47.4863
Experiment 3	Control - Endothelial	B07 C7E.fcs		44.5123	46.4107	16.7732
Experiment 3	Control - Endothelial	B08 C8E.fcs		30.6674
Experiment 3	Control - Endothelial	B09 C9E.fcs		64.0524
Experiment 1	A (1 M) - Endothelial	C01 A1E.fcs		90.0313	107.209	25.4754
Experiment 1	A (1 M) - Endothelial	C02 A2E.fcs		136.478
Experiment 1	A (1 M) - Endothelial	C03 A3E.fcs		95.1167
Experiment 2	A (1 M) - Endothelial	C04 A4E.fcs		111.286	99.682	11.8131
Experiment 2	A (1 M) - Endothelial	C05 A5E.fcs		100.09
Experiment 2	A (1 M) - Endothelial	C06 A6E.fcs		87.6703
Experiment 3	A (1 M) - Endothelial	C07 A7E.fcs		107.905	100.085	8.53962
Experiment 3	A (1 M) - Endothelial	C08 A8E.fcs		90.9733
Experiment 3	A (1 M) - Endothelial	C09 A9E.fcs		101.377
Experiment 1	A (1 M) + Simva ( 0.5 M) - Endothelial	D01 AS1E.fcs		97.3771	107.519	14.6869
Experiment 1	A (1 M) + Simva ( 0.5 M) - Endothelial	D02 AS2E.fcs		100.819
Experiment 1	A (1 M) + Simva ( 0.5 M) - Endothelial	D03 AS3E.fcs		124.361
Experiment 2	A (1 M) + Simva ( 0.5 M) - Endothelial	D04 AS4E.fcs		114.094	99.2475	21.9409
Experiment 2	A (1 M) + Simva ( 0.5 M) - Endothelial	D05 AS5E.fcs		74.0454
Experiment 2	A (1 M) + Simva ( 0.5 M) - Endothelial	D06 AS6E.fcs		109.603
Experiment 3	A (1 M) + Simva ( 0.5 M) - Endothelial	D07 AS7E.fcs		78.1584	91.7805	18.2635
Experiment 3	A (1 M) + Simva ( 0.5 M) - Endothelial	D08 AS8E.fcs		84.6494
Experiment 3	A (1 M) + Simva ( 0.5 M) - Endothelial	D09 AS9E.fcs		112.534
Experiment 1	A (1 M) + Lova ( 0.5 M) - Endothelial	E01 AL1E.fcs		112.284	107.542	18.2769
Experiment 1	A (1 M) + Lova ( 0.5 M) - Endothelial	E02 AL2E.fcs		87.3619
Experiment 1	A (1 M) + Lova ( 0.5 M) - Endothelial	E03 AL3E.fcs		122.981
Experiment 2	A (1 M) + Lova ( 0.5 M) - Endothelial	E04 AL4E.fcs		149.511	113.087	34.5159
Experiment 2	A (1 M) + Lova ( 0.5 M) - Endothelial	E05 AL5E.fcs		108.886
Experiment 2	A (1 M) + Lova ( 0.5 M) - Endothelial	E06 AL6E.fcs		80.8633
Experiment 3	A (1 M) + Lova ( 0.5 M) - Endothelial	E07 AL7E.fcs		83.1404	107.486	22.5564
Experiment 3	A (1 M) + Lova ( 0.5 M) - Endothelial	E08 AL8E.fcs		127.675
Experiment 3	A (1 M) + Lova ( 0.5 M) - Endothelial	E09 AL9E.fcs		111.645
Experiment 1	Control - Astrocytes	F01 C1A.fcs		10.789	10.202	1.06907
Experiment 1	Control - Astrocytes	F02 C2A.fcs		8.96808
Experiment 1	Control - Astrocytes	F03 C3A.fcs		10.8491
Experiment 2	Control - Astrocytes	F04 C4A.fcs		9.2393	10.5577	1.52731
Experiment 2	Control - Astrocytes	F05 C5A.fcs		12.2313
Experiment 2	Control - Astrocytes	F06 C6E.fcs		10.2026
Experiment 3	Control - Astrocytes	F07 C7E.fcs		10.1725	11.3282	3.18952
Experiment 3	Control - Astrocytes	F08 C8E.fcs		14.9345
Experiment 3	Control - Astrocytes	F09 C9E.fcs		8.87763
Experiment 1	A (1 M) - Astrocytes	B01 A2A.fcs		13.7331	12.5308	2.55113
Experiment 1	A (1 M) - Astrocytes	B02 A2A.fcs		14.2587
Experiment 1	A (1 M) - Astrocytes	B03 A3A.fcs		9.6007
Experiment 2	A (1 M) - Astrocytes	B04 A4A.fcs		12.5317	14.5442	2.06709
Experiment 2	A (1 M) - Astrocytes	B05 A5A.fcs		16.6619
Experiment 2	A (1 M) - Astrocytes	B06 A6A.fcs		14.4389
Experiment 3	A (1 M) - Astrocytes	B07 A7A.fcs		12.3815	11.9156	1.38953
Experiment 3	A (1 M) - Astrocytes	B08 A8A.fcs		10.353
Experiment 3	A (1 M) - Astrocytes	B09 A9A.fcs		13.0123
Experiment 1	A (1 M) + Simva ( 0.5 M) - Astrocytes	C01 AS1A.fcs		7.01751	9.11575	1.86033
Experiment 1	A (1 M) + Simva ( 0.5 M) - Astrocytes	C02 AS2A.fcs		9.76627
Experiment 1	A (1 M) + Simva ( 0.5 M) - Astrocytes	C03 AS3A.fcs		10.5635
Experiment 2	A (1 M) + Simva ( 0.5 M) - Astrocytes	C04 AS4A.fcs		19.8636	11.7523	7.12068
Experiment 2	A (1 M) + Simva ( 0.5 M) - Astrocytes	C05 AS5A.fcs		8.86256
Experiment 2	A (1 M) + Simva ( 0.5 M) - Astrocytes	C06 AS6A.fcs		6.53072
Experiment 3	A (1 M) + Simva ( 0.5 M) - Astrocytes	C07 AS7A.fcs		10.5635	8.62264	2.60762
Experiment 3	A (1 M) + Simva ( 0.5 M) - Astrocytes	C08 AS8A.fcs		5.65859
Experiment 3	A (1 M) + Simva ( 0.5 M) - Astrocytes	C09 AS9A.fcs		9.64586
Experiment 1	A (1 M) + Lova ( 0.5 M) - Astrocytes	D01 AL1A.fcs		8.81733	7.37923	1.24564
Experiment 1	A (1 M) + Lova ( 0.5 M) - Astrocytes	D02 AL2A.fcs		6.63735
Experiment 1	A (1 M) + Lova ( 0.5 M) - Astrocytes	D03 AL3A.fcs		6.68302
Experiment 2	A (1 M) + Lova ( 0.5 M) - Astrocytes	D04 AL4A.fcs		8.31942	8.95235	0.956068
Experiment 2	A (1 M) + Lova ( 0.5 M) - Astrocytes	D05 AL5A.fcs		8.48547
Experiment 2	A (1 M) + Lova ( 0.5 M) - Astrocytes	D06 AL6A.fcs		10.0521
Experiment 3	A (1 M) + Lova ( 0.5 M) - Astrocytes	D07 AL7A.fcs		13.2976	9.9777	3.04799
Experiment 3	A (1 M) + Lova ( 0.5 M) - Astrocytes	D08 AL8A.fcs		9.32967
Experiment 3	A (1 M) + Lova ( 0.5 M) - Astrocytes	D09 AL9A.fcs		7.30584
Experiment 1	Control	E01 C1.fcs		0	0.250633	0.43411
Experiment 1	Control	E02 C2.fcs		0.7519
Experiment 1	Control	E03 C3.fcs		0
Experiment 2	Control	E04 C4.fcs		1.0824	0.3608	0.624923
Experiment 2	Control	E05 C5.fcs		0
Experiment 2	Control	E06 C6.fcs		0
Experiment 3	Control	E07 C7.fcs		0	0	0
Experiment 1	A(1 M)	F01 A1.fcs		7.9417	12.1595	8.02423
Experiment 1	A(1 M)	F02 A2.fcs		21.4131
Experiment 1	A(1 M)	F03 A3.fcs		7.12379
Experiment 2	A(1 M)	F04 A4.fcs		6.1797	8.0989	1.66317
Experiment 2	A(1 M)	F05 A5.fcs		9.11877
Experiment 2	A(1 M)	F06 A6.fcs		8.99822
Experiment 3	A(1 M)	F07 A7.fcs		10.789	10.79	0
Experiment 1	- A(1 M)	G01 -A1.fcs		0	0	0
Experiment 1	- A(1 M)	G02 -A2.fcs		0
Experiment 1	- A(1 M)	G03 -A3.fcs		0
Experiment 2	- A(1 M)	G04 -A4.fcs		0	0	0
Experiment 2	- A(1 M)	G05 -A5.fcs		0
Experiment 2	- A(1 M)	G06 -A6.fcs		0
Experiment 3	- A(1 M)	G07 -A7.fcs		0	0	0
A9 - Human IL-8
		Results File	Nominal CC	Final CC
		A10 Std 0.fcs	0	1.24838
		A09 Std 19.fcs	19.5312	15.4057
		A08 Std 39.fcs	39.0625	44.0143
		A07 Std 78.fcs	78.125	83.4656
		A06 Std 156.fcs	156.25	146.643
		A05 Std 312.fcs	312.5	314.519
		A04 Std 625.fcs	625	661.247
		A03 Std 1250.fcs	1250	1189.74
		A02 Std 2500.fcs	2500	2395.3
		A01 Std 5000 .fcs	5000	5223.53
Experiment 1	Control - Endothelial	B01 C1E.fcs		373.163	403.616	82.1796
Experiment 1	Control - Endothelial	B02 C2E.fcs		341.009
Experiment 1	Control - Endothelial	B03 C3E.fcs		496.675
Experiment 2	Control - Endothelial	B04 C4E.fcs		521.808	464.184	94.3798
Experiment 2	Control - Endothelial	B05 C5E.fcs		515.479
Experiment 2	Control - Endothelial	B06 C6E.fcs		355.265
Experiment 3	Control - Endothelial	B07 C7E.fcs		312.052	346.981	87.5599
Experiment 3	Control - Endothelial	B08 C8E.fcs		282.276
Experiment 3	Control - Endothelial	B09 C9E.fcs		446.614
Experiment 1	A (1 M) - Endothelial	C01 A1E.fcs		1293.56	1464.28	251.986
Experiment 1	A (1 M) - Endothelial	C02 A2E.fcs		1753.69
Experiment 1	A (1 M) - Endothelial	C03 A3E.fcs		1345.58
Experiment 2	A (1 M) - Endothelial	C04 A4E.fcs		1681.88	1536.95	126.392
Experiment 2	A (1 M) - Endothelial	C05 A5E.fcs		1479.34
Experiment 2	A (1 M) - Endothelial	C06 A6E.fcs		1449.62
Experiment 3	A (1 M) - Endothelial	C07 A7E.fcs		1593.04	1541.14	77.1167
Experiment 3	A (1 M) - Endothelial	C08 A8E.fcs		1452.53
Experiment 3	A (1 M) - Endothelial	C09 A9E.fcs		1577.86
Experiment 1	A (1 M) + Simva ( 0.5 M) - Endothelial	D01 AS1E.fcs		985.294	1217.03	438.559
Experiment 1	A (1 M) + Simva ( 0.5 M) - Endothelial	D02 AS2E.fcs		942.955
Experiment 1	A (1 M) + Simva ( 0.5 M) - Endothelial	D03 AS3E.fcs		1722.84
Experiment 2	A (1 M) + Simva ( 0.5 M) - Endothelial	D04 AS4E.fcs		961.202	1199.56	236.87
Experiment 2	A (1 M) + Simva ( 0.5 M) - Endothelial	D05 AS5E.fcs		1202.57
Experiment 2	A (1 M) + Simva ( 0.5 M) - Endothelial	D06 AS6E.fcs		1434.91
Experiment 3	A (1 M) + Simva ( 0.5 M) - Endothelial	D07 AS7E.fcs		1039.01	1018.45	36.2247
Experiment 3	A (1 M) + Simva ( 0.5 M) - Endothelial	D08 AS8E.fcs		976.626
Experiment 3	A (1 M) + Simva ( 0.5 M) - Endothelial	D09 AS9E.fcs		1039.73
Experiment 1	A (1 M) + Lova ( 0.5 M) - Endothelial	E01 AL1E.fcs		1313.86	1196.61	125.254
Experiment 1	A (1 M) + Lova ( 0.5 M) - Endothelial	E02 AL2E.fcs		1064.65
Experiment 1	A (1 M) + Lova ( 0.5 M) - Endothelial	E03 AL3E.fcs		1211.32
Experiment 2	A (1 M) + Lova ( 0.5 M) - Endothelial	E04 AL4E.fcs		1627.95	1458.54	150.488
Experiment 2	A (1 M) + Lova ( 0.5 M) - Endothelial	E05 AL5E.fcs		1407.29
Experiment 2	A (1 M) + Lova ( 0.5 M) - Endothelial	E06 AL6E.fcs		1340.36
Experiment 3	A (1 M) + Lova ( 0.5 M) - Endothelial	E07 AL7E.fcs		1516.1	1644.35	215.365
Experiment 3	A (1 M) + Lova ( 0.5 M) - Endothelial	E08 AL8E.fcs		1892.99
Experiment 3	A (1 M) + Lova ( 0.5 M) - Endothelial	E09 AL9E.fcs		1523.95
Experiment 1	Control - Astrocytes	F01 C1A.fcs		106.574	104.598	3.74863
Experiment 1	Control - Astrocytes	F02 C2A.fcs		106.945
Experiment 1	Control - Astrocytes	F03 C3A.fcs		100.274
Experiment 2	Control - Astrocytes	F04 C4A.fcs		85.731	79.9502	16.98
Experiment 2	Control - Astrocytes	F05 C5A.fcs		60.8346
Experiment 2	Control - Astrocytes	F06 C6E.fcs		93.285
Experiment 3	Control - Astrocytes	F07 C7E.fcs		97.9413	100.605	17.7079
Experiment 3	Control - Astrocytes	F08 C8E.fcs		119.494
Experiment 3	Control - Astrocytes	F09 C9E.fcs		84.3805
Experiment 1	A (1 M) - Astrocytes	B01 A2A.fcs		126.584	162.908	34.9477
Experiment 1	A (1 M) - Astrocytes	B02 A2A.fcs		196.294
Experiment 1	A (1 M) - Astrocytes	B03 A3A.fcs		165.846
Experiment 2	A (1 M) - Astrocytes	B04 A4A.fcs		105.878	113.547	6.72251
Experiment 2	A (1 M) - Astrocytes	B05 A5A.fcs		118.42
Experiment 2	A (1 M) - Astrocytes	B06 A6A.fcs		116.344
Experiment 3	A (1 M) - Astrocytes	B07 A7A.fcs		156.404	134.762	19.1368
Experiment 3	A (1 M) - Astrocytes	B08 A8A.fcs		127.803
Experiment 3	A (1 M) - Astrocytes	B09 A9A.fcs		120.078
Experiment 1	A (1 M) + Simva ( 0.5 M) - Astrocytes	C01 AS1A.fcs		59.0206	55.063	4.57637
Experiment 1	A (1 M) + Simva ( 0.5 M) - Astrocytes	C02 AS2A.fcs		50.0517
Experiment 1	A (1 M) + Simva ( 0.5 M) - Astrocytes	C03 AS3A.fcs		56.1168
Experiment 2	A (1 M) + Simva ( 0.5 M) - Astrocytes	C04 AS4A.fcs		125.6	126.13	9.75955
Experiment 2	A (1 M) + Simva ( 0.5 M) - Astrocytes	C05 AS5A.fcs		136.144
Experiment 2	A (1 M) + Simva ( 0.5 M) - Astrocytes	C06 AS6A.fcs		116.647
Experiment 3	A (1 M) + Simva ( 0.5 M) - Astrocytes	C07 AS7A.fcs		130.173	104.757	22.4631
Experiment 3	A (1 M) + Simva ( 0.5 M) - Astrocytes	C08 AS8A.fcs		87.5643
Experiment 3	A (1 M) + Simva ( 0.5 M) - Astrocytes	C09 AS9A.fcs		96.5338
Experiment 1	A (1 M) + Lova ( 0.5 M) - Astrocytes	D01 AL1A.fcs		75.2826	64.8163	12.2097
Experiment 1	A (1 M) + Lova ( 0.5 M) - Astrocytes	D02 AL2A.fcs		67.7635
Experiment 1	A (1 M) + Lova ( 0.5 M) - Astrocytes	D03 AL3A.fcs		51.4028
Experiment 2	A (1 M) + Lova ( 0.5 M) - Astrocytes	D04 AL4A.fcs		85.9143	84.1852	6.61821
Experiment 2	A (1 M) + Lova ( 0.5 M) - Astrocytes	D05 AL5A.fcs		76.8741
Experiment 2	A (1 M) + Lova ( 0.5 M) - Astrocytes	D06 AL6A.fcs		89.7673
Experiment 3	A (1 M) + Lova ( 0.5 M) - Astrocytes	D07 AL7A.fcs		115.458	99.8488	13.7356
Experiment 3	A (1 M) + Lova ( 0.5 M) - Astrocytes	D08 AL8A.fcs		89.6065
Experiment 3	A (1 M) + Lova ( 0.5 M) - Astrocytes	D09 AL9A.fcs		94.4823
Experiment 1	Control	E01 C1.fcs		12.1008	23.0749	20.1232
Experiment 1	Control	E02 C2.fcs		46.2995
Experiment 1	Control	E03 C3.fcs		10.8245
Experiment 2	Control	E04 C4.fcs		40.6457	31.4069	8.00479
Experiment 2	Control	E05 C5.fcs		27.0306
Experiment 2	Control	E06 C6.fcs		26.5442
Experiment 3	Control	E07 C7.fcs		32.6802	32.68	0
Experiment 1	A(1 M)	F01 A1.fcs		543.58	709.811	151.97
Experiment 1	A(1 M)	F02 A2.fcs		744.242
Experiment 1	A(1 M)	F03 A3.fcs		841.611
Experiment 2	A(1 M)	F04 A4.fcs		1003.73	958.005	42.1788
Experiment 2	A(1 M)	F05 A5.fcs		949.674
Experiment 2	A(1 M)	F06 A6.fcs		920.613
Experiment 3	A(1 M)	F07 A7.fcs		884.118	884.12	0
Experiment 1	- A(1 M)	G01 -A1.fcs		9.95108	19.9607	12.3143
Experiment 1	- A(1 M)	G02 -A2.fcs		16.2192
Experiment 1	- A(1 M)	G03 -A3.fcs		33.7118
Experiment 2	- A(1 M)	G04 -A4.fcs		37.8392	40.0099	2.45727
Experiment 2	- A(1 M)	G05 -A5.fcs		42.6777
Experiment 2	- A(1 M)	G06 -A6.fcs		39.5127
Experiment 3	- A(1 M)	G07 -A7.fcs		15.9952	16	0
D8 - Human MCP-1
		Results File	Nominal CC	Final CC
		A10 Std 0.fcs	0	0
		A09 Std 19.fcs	19.5312	19.9156
		A08 Std 39.fcs	39.0625	37.3929
		A07 Std 78.fcs	78.125	81.012
		A06 Std 156.fcs	156.25	154.997
		A05 Std 312.fcs	312.5	306.204
		A04 Std 625.fcs	625	652.529
		A03 Std 1250.fcs	1250	1201.3
		A02 Std 2500.fcs	2500	2524.56
		A01 Std 5000 .fcs	5000	5020.06
Experiment 1	Control - Endothelial	B01 C1E.fcs		62.3179	56.3396	5.40648
Experiment 1	Control - Endothelial	B02 C2E.fcs		54.9075
Experiment 1	Control - Endothelial	B03 C3E.fcs		51.7933
Experiment 2	Control - Endothelial	B04 C4E.fcs		57.7702	59.201	3.73309
Experiment 2	Control - Endothelial	B05 C5E.fcs		56.3949
Experiment 2	Control - Endothelial	B06 C6E.fcs		63.4378
Experiment 3	Control - Endothelial	B07 C7E.fcs		62.8453	52.2404	9.93316
Experiment 3	Control - Endothelial	B08 C8E.fcs		43.1538
Experiment 3	Control - Endothelial	B09 C9E.fcs		50.7222
Experiment 1	A (1 M) - Endothelial	C01 A1E.fcs		621.273	588.353	52.8565
Experiment 1	A (1 M) - Endothelial	C02 A2E.fcs		616.402
Experiment 1	A (1 M) - Endothelial	C03 A3E.fcs		527.385
Experiment 2	A (1 M) - Endothelial	C04 A4E.fcs		699.907	617.038	77.3928
Experiment 2	A (1 M) - Endothelial	C05 A5E.fcs		546.635
Experiment 2	A (1 M) - Endothelial	C06 A6E.fcs		604.572
Experiment 3	A (1 M) - Endothelial	C07 A7E.fcs		629.319	608.029	28.1969
Experiment 3	A (1 M) - Endothelial	C08 A8E.fcs		576.051
Experiment 3	A (1 M) - Endothelial	C09 A9E.fcs		618.718
Experiment 1	A (1 M) + Simva ( 0.5 M) - Endothelial	D01 AS1E.fcs		229.263	285.417	64.9935
Experiment 1	A (1 M) + Simva ( 0.5 M) - Endothelial	D02 AS2E.fcs		270.377
Experiment 1	A (1 M) + Simva ( 0.5 M) - Endothelial	D03 AS3E.fcs		356.612
Experiment 2	A (1 M) + Simva ( 0.5 M) - Endothelial	D04 AS4E.fcs		316.063	263.732	60.2451
Experiment 2	A (1 M) + Simva ( 0.5 M) - Endothelial	D05 AS5E.fcs		197.873
Experiment 2	A (1 M) + Simva ( 0.5 M) - Endothelial	D06 AS6E.fcs		277.26
Experiment 3	A (1 M) + Simva ( 0.5 M) - Endothelial	D07 AS7E.fcs		291.119	239.239	46.873
Experiment 3	A (1 M) + Simva ( 0.5 M) - Endothelial	D08 AS8E.fcs		199.94
Experiment 3	A (1 M) + Simva ( 0.5 M) - Endothelial	D09 AS9E.fcs		226.66
Experiment 1	A (1 M) + Lova ( 0.5 M) - Endothelial	E01 AL1E.fcs		299.035	406.218	134.293
Experiment 1	A (1 M) + Lova ( 0.5 M) - Endothelial	E02 AL2E.fcs		362.761
Experiment 1	A (1 M) + Lova ( 0.5 M) - Endothelial	E03 AL3E.fcs		556.858
Experiment 2	A (1 M) + Lova ( 0.5 M) - Endothelial	E04 AL4E.fcs		410.558	563.331	138.865
Experiment 2	A (1 M) + Lova ( 0.5 M) - Endothelial	E05 AL5E.fcs		681.892
Experiment 2	A (1 M) + Lova ( 0.5 M) - Endothelial	E06 AL6E.fcs		597.542
Experiment 3	A (1 M) + Lova ( 0.5 M) - Endothelial	E07 AL7E.fcs		319.773	381.91	96.5733
Experiment 3	A (1 M) + Lova ( 0.5 M) - Endothelial	E08 AL8E.fcs		493.17
Experiment 3	A (1 M) + Lova ( 0.5 M) - Endothelial	E09 AL9E.fcs		332.787
Experiment 1	Control - Astrocytes	F01 C1A.fcs		1099.38	1344.29	217.513
Experiment 1	Control - Astrocytes	F02 C2A.fcs		1418.51
Experiment 1	Control - Astrocytes	F03 C3A.fcs		1514.98
Experiment 2	Control - Astrocytes	F04 C4A.fcs		839.295	1260.03	401.612
Experiment 2	Control - Astrocytes	F05 C5A.fcs		1301.5
Experiment 2	Control - Astrocytes	F06 C6E.fcs		1639.3
Experiment 3	Control - Astrocytes	F07 C7E.fcs		1394.27	1485.5	79.0959
Experiment 3	Control - Astrocytes	F08 C8E.fcs		1527.28
Experiment 3	Control - Astrocytes	F09 C9E.fcs		1534.94
Experiment 1	A (1 M) - Astrocytes	B01 A2A.fcs		1498.46	1819.28	387.561
Experiment 1	A (1 M) - Astrocytes	B02 A2A.fcs		2249.89
Experiment 1	A (1 M) - Astrocytes	B03 A3A.fcs		1709.49
Experiment 2	A (1 M) - Astrocytes	B04 A4A.fcs		1469.29	1550.37	120.361
Experiment 2	A (1 M) - Astrocytes	B05 A5A.fcs		1688.66
Experiment 2	A (1 M) - Astrocytes	B06 A6A.fcs		1493.15
Experiment 3	A (1 M) - Astrocytes	B07 A7A.fcs		1668.48	1617.08	70.3501
Experiment 3	A (1 M) - Astrocytes	B08 A8A.fcs		1536.9
Experiment 3	A (1 M) - Astrocytes	B09 A9A.fcs		1645.84
Experiment 1	A (1 M) + Simva ( 0.5 M) - Astrocytes	C01 AS1A.fcs		654.126	686.499	59.455
Experiment 1	A (1 M) + Simva ( 0.5 M) - Astrocytes	C02 AS2A.fcs		755.115
Experiment 1	A (1 M) + Simva ( 0.5 M) - Astrocytes	C03 AS3A.fcs		650.255
Experiment 2	A (1 M) + Simva ( 0.5 M) - Astrocytes	C04 AS4A.fcs		1074.3	775.948	288.872
Experiment 2	A (1 M) + Simva ( 0.5 M) - Astrocytes	C05 AS5A.fcs		755.953
Experiment 2	A (1 M) + Simva ( 0.5 M) - Astrocytes	C06 AS6A.fcs		497.592
Experiment 3	A (1 M) + Simva ( 0.5 M) - Astrocytes	C07 AS7A.fcs		651.173	511.899	146.63
Experiment 3	A (1 M) + Simva ( 0.5 M) - Astrocytes	C08 AS8A.fcs		358.88
Experiment 3	A (1 M) + Simva ( 0.5 M) - Astrocytes	C09 AS9A.fcs		525.645
Experiment 1	A (1 M) + Lova ( 0.5 M) - Astrocytes	D01 AL1A.fcs		691.075	739.985	101.343
Experiment 1	A (1 M) + Lova ( 0.5 M) - Astrocytes	D02 AL2A.fcs		672.373
Experiment 1	A (1 M) + Lova ( 0.5 M) - Astrocytes	D03 AL3A.fcs		856.506
Experiment 2	A (1 M) + Lova ( 0.5 M) - Astrocytes	D04 AL4A.fcs		740.26	734.364	6.87847
Experiment 2	A (1 M) + Lova ( 0.5 M) - Astrocytes	D05 AL5A.fcs		726.807
Experiment 2	A (1 M) + Lova ( 0.5 M) - Astrocytes	D06 AL6A.fcs		736.025
Experiment 3	A (1 M) + Lova ( 0.5 M) - Astrocytes	D07 AL7A.fcs		879.61	674.864	211.147
Experiment 3	A (1 M) + Lova ( 0.5 M) - Astrocytes	D08 AL8A.fcs		687.133
Experiment 3	A (1 M) + Lova ( 0.5 M) - Astrocytes	D09 AL9A.fcs		457.85
Experiment 1	Control	E01 C1.fcs		4.43434	10.3226	10.3171
Experiment 1	Control	E02 C2.fcs		22.2355
Experiment 1	Control	E03 C3.fcs		4.29783
Experiment 2	Control	E04 C4.fcs		14.2417	11.3676	2.51029
Experiment 2	Control	E05 C5.fcs		10.2562
Experiment 2	Control	E06 C6.fcs		9.60476
Experiment 3	Control	E07 C7.fcs		11.2737	11.27	0
Experiment 1	A(1 M)	F01 A1.fcs		238.901	331.994	80.8818
Experiment 1	A(1 M)	F02 A2.fcs		385.031
Experiment 1	A(1 M)	F03 A3.fcs		372.05
Experiment 2	A(1 M)	F04 A4.fcs		306.783	385.465	68.9529
Experiment 2	A(1 M)	F05 A5.fcs		414.256
Experiment 2	A(1 M)	F06 A6.fcs		435.357
Experiment 3	A(1 M)	F07 A7.fcs		314.59	314.59	0
Experiment 1	- A(1 M)	G01 -A1.fcs		4.62794	7.62738	3.06269
Experiment 1	- A(1 M)	G02 -A2.fcs		7.50458
Experiment 1	- A(1 M)	G03 -A3.fcs		10.7496
Experiment 2	- A(1 M)	G04 -A4.fcs		9.3287	11.0183	4.69913
Experiment 2	- A(1 M)	G05 -A5.fcs		7.39755
Experiment 2	- A(1 M)	G06 -A6.fcs		16.3286
Experiment 3	- A(1 M)	G07 -A7.fcs		6.98513	6.99	0
B8 - Human VEGF
		Results File	Nominal CC	Final CC
		A10 Std 0.fcs	0	5.09328
		A09 Std 19.fcs	19.5312	8.52827
		A08 Std 39.fcs	39.0625	48.9003
		A07 Std 78.fcs	78.125	87.2078
		A06 Std 156.fcs	156.25	147.151
		A05 Std 312.fcs	312.5	271.101
		A04 Std 625.fcs	625	776.387
		A03 Std 1250.fcs	1250	1038.75
		A02 Std 2500.fcs	2500	2765.49
		A01 Std 5000 .fcs	5000	4866.37
Experiment 1	Control - Endothelial	B01 C1E.fcs		1605.87	1469.86	298.101
Experiment 1	Control - Endothelial	B02 C2E.fcs		1675.69
Experiment 1	Control - Endothelial	B03 C3E.fcs		1128.01
Experiment 2	Control - Endothelial	B04 C4E.fcs		1358.52	1372.05	63.3106
Experiment 2	Control - Endothelial	B05 C5E.fcs		1316.6
Experiment 2	Control - Endothelial	B06 C6E.fcs		1441.03
Experiment 3	Control - Endothelial	B07 C7E.fcs		1608.64	1516.02	285.538
Experiment 3	Control - Endothelial	B08 C8E.fcs		1195.66
Experiment 3	Control - Endothelial	B09 C9E.fcs		1743.74
Experiment 1	A (1 M) - Endothelial	C01 A1E.fcs		132.03	157.634	77.3567
Experiment 1	A (1 M) - Endothelial	C02 A2E.fcs		244.547
Experiment 1	A (1 M) - Endothelial	C03 A3E.fcs		96.3265
Experiment 2	A (1 M) - Endothelial	C04 A4E.fcs		165.106	171.456	7.68969
Experiment 2	A (1 M) - Endothelial	C05 A5E.fcs		169.255
Experiment 2	A (1 M) - Endothelial	C06 A6E.fcs		180.006
Experiment 3	A (1 M) - Endothelial	C07 A7E.fcs		82.2614	85.4065	12.3594
Experiment 3	A (1 M) - Endothelial	C08 A8E.fcs		74.9236
Experiment 3	A (1 M) - Endothelial	C09 A9E.fcs		99.0346
Experiment 1	A (1 M) + Simva ( 0.5 M) - Endothelial	D01 AS1E.fcs		9.39807	29.7131	21.3885
Experiment 1	A (1 M) + Simva ( 0.5 M) - Endothelial	D02 AS2E.fcs		27.7075
Experiment 1	A (1 M) + Simva ( 0.5 M) - Endothelial	D03 AS3E.fcs		52.0338
Experiment 2	A (1 M) + Simva ( 0.5 M) - Endothelial	D04 AS4E.fcs		42.6988	26.6388	14.0155
Experiment 2	A (1 M) + Simva ( 0.5 M) - Endothelial	D05 AS5E.fcs		16.8795
Experiment 2	A (1 M) + Simva ( 0.5 M) - Endothelial	D06 AS6E.fcs		20.3382
Experiment 3	A (1 M) + Simva ( 0.5 M) - Endothelial	D07 AS7E.fcs		3.94416	8.70992	7.10774
Experiment 3	A (1 M) + Simva ( 0.5 M) - Endothelial	D08 AS8E.fcs		16.8795
Experiment 3	A (1 M) + Simva ( 0.5 M) - Endothelial	D09 AS9E.fcs		5.30611
Experiment 1	A (1 M) + Lova ( 0.5 M) - Endothelial	E01 AL1E.fcs		15.7715	13.7618	9.77395
Experiment 1	A (1 M) + Lova ( 0.5 M) - Endothelial	E02 AL2E.fcs		3.13925
Experiment 1	A (1 M) + Lova ( 0.5 M) - Endothelial	E03 AL3E.fcs		22.3747
Experiment 2	A (1 M) + Lova ( 0.5 M) - Endothelial	E04 AL4E.fcs		21.2784	11.4754	8.5554
Experiment 2	A (1 M) + Lova ( 0.5 M) - Endothelial	E05 AL5E.fcs		5.51487
Experiment 2	A (1 M) + Lova ( 0.5 M) - Endothelial	E06 AL6E.fcs		7.63308
Experiment 3	A (1 M) + Lova ( 0.5 M) - Endothelial	E07 AL7E.fcs		19.711	14.4991	5.84871
Experiment 3	A (1 M) + Lova ( 0.5 M) - Endothelial	E08 AL8E.fcs		15.6127
Experiment 3	A (1 M) + Lova ( 0.5 M) - Endothelial	E09 AL9E.fcs		8.17369
Experiment 1	Control - Astrocytes	F01 C1A.fcs		42.6988	61.5371	16.5749
Experiment 1	Control - Astrocytes	F02 C2A.fcs		68.0289
Experiment 1	Control - Astrocytes	F03 C3A.fcs		73.8835
Experiment 2	Control - Astrocytes	F04 C4A.fcs		58.8704	61.9904	14.4123
Experiment 2	Control - Astrocytes	F05 C5A.fcs		77.7072
Experiment 2	Control - Astrocytes	F06 C6E.fcs		49.3936
Experiment 3	Control - Astrocytes	F07 C7E.fcs		77.5328	68.4178	8.37604
Experiment 3	Control - Astrocytes	F08 C8E.fcs		66.6612
Experiment 3	Control - Astrocytes	F09 C9E.fcs		61.0593
Experiment 1	A (1 M) - Astrocytes	B01 A2A.fcs		131.272	191.843	83.5806
Experiment 1	A (1 M) - Astrocytes	B02 A2A.fcs		287.198
Experiment 1	A (1 M) - Astrocytes	B03 A3A.fcs		157.06
Experiment 2	A (1 M) - Astrocytes	B04 A4A.fcs		87.5628	108.292	40.1089
Experiment 2	A (1 M) - Astrocytes	B05 A5A.fcs		154.524
Experiment 2	A (1 M) - Astrocytes	B06 A6A.fcs		82.7893
Experiment 3	A (1 M) - Astrocytes	B07 A7A.fcs		119.243	133.728	27.3759
Experiment 3	A (1 M) - Astrocytes	B08 A8A.fcs		165.303
Experiment 3	A (1 M) - Astrocytes	B09 A9A.fcs		116.638
Experiment 1	A (1 M) + Simva ( 0.5 M) - Astrocytes	C01 AS1A.fcs		19.711	25.2517	4.80101
Experiment 1	A (1 M) + Simva ( 0.5 M) - Astrocytes	C02 AS2A.fcs		27.8648
Experiment 1	A (1 M) + Simva ( 0.5 M) - Astrocytes	C03 AS3A.fcs		28.1795
Experiment 2	A (1 M) + Simva ( 0.5 M) - Astrocytes	C04 AS4A.fcs		55.6896	31.9005	21.2454
Experiment 2	A (1 M) + Simva ( 0.5 M) - Astrocytes	C05 AS5A.fcs		14.8169
Experiment 2	A (1 M) + Simva ( 0.5 M) - Astrocytes	C06 AS6A.fcs		25.195
Experiment 3	A (1 M) + Simva ( 0.5 M) - Astrocytes	C07 AS7A.fcs		25.6656	12.0835	12.8982
Experiment 3	A (1 M) + Simva ( 0.5 M) - Astrocytes	C08 AS8A.fcs		10.585
Experiment 3	A (1 M) + Simva ( 0.5 M) - Astrocytes	C09 AS9A.fcs		0
Experiment 1	A (1 M) + Lova ( 0.5 M) - Astrocytes	D01 AL1A.fcs		11.251	8.31554	7.30446
Experiment 1	A (1 M) + Lova ( 0.5 M) - Astrocytes	D02 AL2A.fcs		13.6956
Experiment 1	A (1 M) + Lova ( 0.5 M) - Astrocytes	D03 AL3A.fcs		0
Experiment 2	A (1 M) + Lova ( 0.5 M) - Astrocytes	D04 AL4A.fcs		36.2629	21.6176	13.7912
Experiment 2	A (1 M) + Lova ( 0.5 M) - Astrocytes	D05 AL5A.fcs		8.87882
Experiment 2	A (1 M) + Lova ( 0.5 M) - Astrocytes	D06 AL6A.fcs		19.711
Experiment 3	A (1 M) + Lova ( 0.5 M) - Astrocytes	D07 AL7A.fcs		0	5.25716	9.10567
Experiment 3	A (1 M) + Lova ( 0.5 M) - Astrocytes	D08 AL8A.fcs		15.7715
Experiment 3	A (1 M) + Lova ( 0.5 M) - Astrocytes	D09 AL9A.fcs		0
Experiment 1	Control	E01 C1.fcs		201.857	330.675	210.595
Experiment 1	Control	E02 C2.fcs		573.703
Experiment 1	Control	E03 C3.fcs		216.466
Experiment 2	Control	E04 C4.fcs		574.467	467.091	101.613
Experiment 2	Control	E05 C5.fcs		454.366
Experiment 2	Control	E06 C6.fcs		372.44
Experiment 3	Control	E07 C7.fcs		361.853	361.85	0
Experiment 1	A(1 M)	F01 A1.fcs		59.5428	88.8144	28.9257
Experiment 1	A(1 M)	F02 A2.fcs		89.519
Experiment 1	A(1 M)	F03 A3.fcs		117.381
Experiment 2	A(1 M)	F04 A4.fcs		107.962	89.2598	19.4007
Experiment 2	A(1 M)	F05 A5.fcs		69.2288
Experiment 2	A(1 M)	F06 A6.fcs		90.5887
Experiment 3	A(1 M)	F07 A7.fcs		142.912	142.91	0
Experiment 1	- A(1 M)	G01 -A1.fcs		243.7	341.415	103.874
Experiment 1	- A(1 M)	G02 -A2.fcs		330.034
Experiment 1	- A(1 M)	G03 -A3.fcs		450.51
Experiment 2	- A(1 M)	G04 -A4.fcs		507.639	526.184	39.8427
Experiment 2	- A(1 M)	G05 -A5.fcs		571.919
Experiment 2	- A(1 M)	G06 -A6.fcs		498.995
Experiment 3	- A(1 M)	G07 -A7.fcs		292.239	292.24	0
