# Supplementary material for: Statins Inhibit Fibrillary β-Amyloid Induced Inflammation in a Model of the Human Blood Brain Barrier
Source: PLoS One. 2016 Jun 16;11(6):e0157483. doi: 10.1371/journal.pone.0157483 (PMC4911157; doi:10.1371/journal.pone.0157483)
Supplement: S4 Data — (XLSX) [file pone.0157483.s008.xlsx]

## Sheet: Simvastatin
Time	Simvastatin (0.5uM)						Simvastatin (0.5uM) + AB (1uM)						AB (1 uM)
2	70.8824	89.1176	86.4706	105.252	83.866	93.193	80.2941	102.5	85.5882	108.529	114.076		115	104.559	101.618	84.454	74.202	83.655
4	87.9	100.9	93.9				92.3	96.3	96.7213				64.6	85.9	85.1
6	103.333	115.238	113.952				105.238	92.3809	98.0952				69.5238	63.8095	77.1429
26	101.235	97.5316	91.9764				58.2756	71.6071	71.6071				45.6827	40.1274	51.2379
48	123.03	105.763	107.921				69.0697	73.3866	88.4956				38.8517	58.2776	58.2776
72	105.057	93.2589	116.855				66.2925	81.4611	81.4611				39.326	61.2362	32.5844

## Sheet: Lovastatin
Time	Lovastatin (0.5 uM)						Lovastatin (0.5uM) + AB (1uM)						AB (1 uM)
2	105.294	102	99.2647	133.697	113.487	109.748	105.294	120	99.2647	122.605	103.403	121.345	115	104.559	101.618	84.454	74.202	83.655
4	102.2	92.4	90.3				107.869	94.4262	98.0328				64.6	85.9	85.1
6	122.857	122.857	111.429				115.238	103.476	119.048				69.5238	63.8095	77.1429
26	112.346	91.9764	101.235				58.6449	64.9414	58.6449				45.6827	40.1274	51.2379
48	101.446	112.238	120.872				66.9113	88.4956	79.8619				38.8517	58.2776	58.2776
72	79.7757	88.2027	79.6633				39.326	57.8654	69.6633				39.326	61.2362	32.5844

## Sheet: 2 Hours
Blank	0.3096	0.3112	0.3139	0.311567					Percentage
2 Hours
0.6697		0.4886	0.7274	0.3577		0.524567		Control	93.0667	138.552	68.1333
0.8234		0.5532	0.4968	0.5114		0.520467		AB	105.371	94.6286	97.4095
1.0071		0.5075	0.54	0.6951		0.580867		Simvastatin	96.6667	102.857	132.4
0.89		0.7568	0.7159	0.578		0.683567		Lovastatin	101.152	136.362	110.095
0.9046		0.4192	0.4965	0.5926		0.502767		Simva + AB	79.8476	94.5714	112.876
0.7394		0.5807	0.5275	0.4274		0.511867		Lova + AB	110.61	100.476	81.4095

## Sheet: 4 Hours
Raw Values				Blanked			0.0998667		Pecentage
0.3151	0.3203	0.3152		0.0981	0.1033	0.0982		Control	98.1	103.3	98.2
0.2816	0.3029	0.3021		0.0646	0.0859	0.0851		AB	64.6	85.9	85.1
0.3049	0.3179	0.3109		0.0879	0.1009	0.0939		Simvastatin	87.9	100.9	93.9
0.2992	0.2994	0.3073		0.0822	0.0824	0.0903		Lovastatin	82.2	82.4	90.3
0.3093	0.3033	0.2969		0.0923	0.0863	0.0799		Simva + AB	92.3	86.3	79.9
0.2854	0.2832	0.2892		0.0684	0.0662	0.0722		Lova + AB	68.4	66.2	72.2

## Sheet: 6 Hours
	Control	AB (1 µM)	Simvastatin (0.5 µM)	Simvastatin (0.5 µM) + AB	Lovastatin (0.5 µM)	Lovastatin (0.5 µM) + AB
	0.365	0.358	0.381	0.382	0.386	0.382
	0.376	0.355	0.382	0.37	0.386	0.39
	0.381	0.362	0.385	0.373	0.38	0.384
blanked	0.0435	0.0365	0.0595	0.0605	0.0645	0.0605
	0.0545	0.0335	0.0605	0.0485	0.0645	0.0685
0.0525	0.0595	0.0405	0.0635	0.0515	0.0585	0.0625
Percentages	82.8571	69.5238	113.333	115.238	122.857	115.238
	103.81	63.8095	115.238	92.381	122.857	130.476
	113.333	77.1429	120.952	98.0952	111.429	119.048
Average	100	70.1587	116.508	101.905	119.048	121.587
SD	15.5911	6.6893	3.96508	11.8952	6.59829	7.93016

## Sheet: 24 Hours
	Control	AB (1 µM)	Simvastatin (0.5 µM)	Simvastatin (0.5 µM) + AB	Lovastatin (0.5 µM)	Lovastatin (0.5 µM) + AB
	0.375	0.343	0.373	0.339	0.379	0.35
	0.372	0.34	0.371	0.357	0.368	0.348
	0.37	0.346	0.368	0.357	0.373	0.35
Blanked	0.05667	0.02467	0.05467	0.02067	0.06067	0.03167
	0.05367	0.02167	0.05267	0.03867	0.04967	0.02967
0.0540033	0.05167	0.02767	0.04967	0.03867	0.05467	0.03167
Percentage	104.939	45.6826	101.235	38.2757	112.346	58.6449
	99.3834	40.1274	97.5316	71.6071	91.9764	54.9414
	95.6799	51.2379	91.9764	71.6071	101.235	58.6449
Average	100.001	45.6826	96.9144	60.4966	101.852	57.4104
SD	4.66013	5.55525	4.66013	19.2439	10.1986	2.13822

## Sheet: 48 Hours
	Control	AB (1 µM)	Simvastatin (0.5 µM)	Simvastatin (0.5 µM) + AB	Lovastatin (0.5 µM)	Lovastatin (0.5 µM) + AB
	0.373	0.338	0.377	0.352	0.367	0.351
	0.358	0.347	0.369	0.354	0.372	0.361
0.0463333	0.368	0.347	0.37	0.361	0.376	0.357
Blanked	0.053	0.018	0.057	0.032	0.047	0.031
	0.038	0.027	0.049	0.034	0.052	0.041
	0.048	0.027	0.05	0.041	0.056	0.037
percentage	114.397	38.8517	123.03	69.0697	101.446	66.9113
	82.0203	58.2776	105.763	73.3866	112.238	88.4956
	103.605	58.2776	107.921	88.4956	120.872	79.8619
Average	100.007	51.8023	112.238	76.984	111.519	78.4229
SD	16.4853	11.2155	9.40837	10.2003	9.73289	10.8639

## Sheet: 72 Hours
	Control	AB (1 µM)	Simvastatin (0.5 µM)	Simvastatin (0.5 µM) + AB	Lovastatin (0.5 µM)	Lovastatin (1 µM)	Lovastatin (0.5 µM) + AB	Lovastatin (10 uM) + AB
	0.379	0.344	0.383	0.36	0.368	0.362	0.344	0.341
	0.376	0.357	0.376	0.369	0.373	0.373	0.355	0.352
	0.385	0.34	0.39	0.369	0.362	0.358	0.362	0.352
0.38
Blanked	0.0583333	0.0233333	0.0623333	0.0393333	0.0473333	0.0413333	0.0233333	0.0203333
	0.0553333	0.0363333	0.0553333	0.0483333	0.0523333	0.0523333	0.0343333	0.0313333
	0.0643333	0.0193333	0.0693333	0.0483333	0.0413333	0.0373333	0.0413333	0.0313333
Percentage	98.3151	39.326	105.057	66.2925	79.7757	69.6633	39.326	34.2698
	93.2589	61.2362	93.2589	81.4611	88.2027	88.2027	57.8654	52.8092
	108.428	32.5844	116.855	81.4611	69.6633	62.9216	69.6633	52.8092
Average	100.001	44.3822	105.057	76.4049	79.2139	73.5959	55.6182	46.6294
SD	7.72349	14.9802	11.7978	8.75761	9.28247	13.0913	15.293	10.7037
