# Supplementary material for: Statins Inhibit Fibrillary β-Amyloid Induced Inflammation in a Model of the Human Blood Brain Barrier
Source: PLoS One. 2016 Jun 16;11(6):e0157483. doi: 10.1371/journal.pone.0157483 (PMC4911157; doi:10.1371/journal.pone.0157483)
Supplement: S5 Data — (XLSX) [file pone.0157483.s009.xlsx]

## Sheet: 2 Hours
			0.3				0.0680667
0.3709	0.3692	0.3641		0.0709	0.0692	0.0641		104.265	101.765	94.2647
0.3782	0.3711	0.3691		0.0782	0.0711	0.0691		115	104.559	101.618
0.3482	0.3606	0.3588		0.0482	0.0606	0.0588		70.8824	89.1176	86.4706
0.361	0.3518	0.3695		0.061	0.0518	0.0695		89.7059	76.1765	102.206
0.3546	0.3697	0.3582		0.0546	0.0697	0.0582		80.2941	102.5	85.5882
0.3716	0.3816	0.3675		0.0716	0.0816	0.0675		105.294	120	99.2647

## Sheet: 4 Hours
							0.0998667
0.3151	0.3203	0.3152		0.0981	0.1033	0.0982	Control	98.1	103.3	98.2		99.8667
0.2816	0.3029	0.3021		0.0646	0.0859	0.0851	AB	64.6	85.9	85.1		78.5333
0.3049	0.3179	0.3109		0.0879	0.1009	0.0939	Simvastatin	87.9	100.9	93.9		94.2333
0.2992	0.2994	0.3073		0.0822	0.0824	0.0903	Lovastatin	82.2	82.4	90.3		84.9667
0.3093	0.3033	0.2969		0.0923	0.0863	0.0799	Simva + AB	92.3	86.3	79.9		86.1667
0.2854	0.2832	0.2892		0.0684	0.0662	0.0722	Lova + AB	68.4	66.2	72.2		68.9333

## Sheet: 6 hours
	Control	AB (1 µM)	Simvastatin (0.5 µM)	Simvastatin (1 µM)	Simvastatin (5 µM)	Simvastatin (10 µM)	Simvastatin (0.5 µM) + AB	Simvastatin (1 µM) + AB	Simvastatin (5 µM) + AB	Simvastatin (10 uM) + AB	Lovastatin (0.5 µM)	Lovastatin (1 µM)	Lovastatin (5 µM)	Lovastatin (10 µM)	Lovastatin (0.5 µM) + AB	Lovastatin (1 µM) + AB	Lovastatin (5 µM) + AB	Lovastatin (10 uM) + AB
	0.365	0.358	0.381	0.387	0.383	0.377	0.382	0.375	0.382	0.372	0.386	0.377	0.368	0.364	0.382	0.39	0.366
	0.376	0.355	0.382	0.383	0.393	0.387	0.37	0.384	0.378	0.374	0.386	0.387	0.394	0.375	0.39	0.395	0.366	0.356
	0.381	0.362	0.385	0.392	0.375	0.372	0.373	0.383	0.363	0.375	0.38	0.386	0.388	0.368	0.384	0.386	0.394	0.363
blanked	0.0435	0.0365	0.0595	0.0655	0.0615	0.0555	0.0605	0.0535	0.0605	0.0505	0.0645	0.0555	0.0465	0.0425	0.0605	0.0685	0.0445
	0.0545	0.0335	0.0605	0.0615	0.0715	0.0655	0.0485	0.0625	0.0565	0.0525	0.0645	0.0655	0.0725	0.0535	0.0685	0.0735	0.0445	0.0345
0.0525	0.0595	0.0405	0.0635	0.0705	0.0535	0.0505	0.0515	0.0615	0.0415	0.0535	0.0585	0.0645	0.0665	0.0465	0.0625	0.0645	0.0725	0.0415
Percentages	82.8571	69.5238	113.333	124.762	117.143	105.714	115.238	101.905	115.238	96.1905	122.857	105.714	88.5714	80.9524	115.238	130.476	84.7619
	103.81	63.8095	115.238	117.143	136.19	124.762	92.381	119.048	107.619	100	122.857	124.762	138.095	101.905	130.476	140	84.7619	65.7143
	113.333	77.1429	120.952	134.286	101.905	96.1905	98.0952	117.143	79.0476	101.905	111.429	122.857	126.667	88.5714	119.048	122.857	138.095	79.0476
Average	100	70.1587	116.508	125.397	118.413	108.889	101.905	112.698	100.635	99.3651	119.048	117.778	117.778	90.4762	121.587	131.111	102.54	72.381
SD	15.5911	6.6893	3.96508	8.58905	17.1781	14.5479	11.8952	9.39597	19.0793	2.90957	6.59829	10.4906	25.9309	10.6053	7.93016	8.58905	30.792	9.42809

## Sheet: 26 hours
	Control	AB (1 µM)	Simvastatin (0.5 µM)	Simvastatin (1 µM)	Simvastatin (5 µM)	Simvastatin (10 µM)	Simvastatin (0.5 µM) + AB	Simvastatin (1 µM) + AB	Simvastatin (5 µM) + AB	Simvastatin (10 uM) + AB	Lovastatin (0.5 µM)	Lovastatin (1 µM)	Lovastatin (5 µM)	Lovastatin (10 µM)	Lovastatin (0.5 µM) + AB	Lovastatin (1 µM) + AB	Lovastatin (5 µM) + AB	Lovastatin (10 uM) + AB
	0.375	0.343	0.373	0.367	0.351	0.35	0.339	0.361	0.354	0.347	0.379	0.357	0.352	0.354	0.35	0.355	0.349	0.339
	0.372	0.34	0.371	0.367	0.348	0.355	0.357	0.352	0.344	0.356	0.368	0.368	0.35	0.347	0.348	0.356	0.351	0.353
	0.37	0.346	0.368	0.361	0.35	0.357	0.357	0.365	0.36	0.345	0.373	0.356	0.359	0.343	0.35	0.356	0.348	0.338
Blanked	0.05667	0.02467	0.05467	0.04867	0.03267	0.03167	0.02067	0.04267	0.03567	0.02867	0.06067	0.03867	0.03367	0.03567	0.03167	0.03667	0.03067	0.02067
	0.05367	0.02167	0.05267	0.04867	0.02967	0.03667	0.03867	0.03367	0.02567	0.03767	0.04967	0.04967	0.03167	0.02867	0.02967	0.03767	0.03267	0.03467
0.0540033	0.05167	0.02767	0.04967	0.04267	0.03167	0.03867	0.03867	0.04667	0.04167	0.02667	0.05467	0.03767	0.04067	0.02467	0.03167	0.03767	0.02967	0.01967
Percentage	104.939	45.6826	101.235	90.1246	60.4966	58.6449	38.2757	79.0141	66.0519	53.0896	112.346	71.6071	62.3484	66.0519	58.6449	67.9036	56.7931	38.2757
	99.3834	40.1274	97.5316	90.1246	54.9414	67.9036	71.6071	62.3484	47.5344	69.7554	91.9764	91.9764	58.6449	53.0896	54.9414	69.7554	60.4966	64.2001
	95.6799	51.2379	91.9764	79.0141	58.6449	71.6071	71.6071	86.4211	77.1624	49.3861	101.235	69.7554	75.3106	45.6826	58.6449	69.7554	54.9414	36.4239
Average	100.001	45.6826	96.9144	86.4211	58.0276	66.0519	60.4966	75.9279	63.5829	57.4104	101.852	77.7796	65.4346	54.9414	57.4104	69.1381	57.4104	46.2999
SD	4.66013	5.55525	4.66013	6.41465	2.82859	6.67658	19.2439	12.3296	14.9675	10.8503	10.1986	12.3296	8.75102	10.3101	2.13822	1.06911	2.82859	15.5297

## Sheet: 48 hours
OPTIMA				Testname:	LDH ASSAY			2013-09-27 13:01:02
BMG LABTECH				ID 1,2,3:	MTT Jarred NT2A						152.dbf
	Calculation:								Chromatic	Table content
	Table 1													Control	AB (1 µM)	Simvastatin (0.5 µM)	Simvastatin (1 µM)	Simvastatin (5 µM)	Simvastatin (10 µM)	Simvastatin (0.5 µM) + AB	Simvastatin (1 µM) + AB	Simvastatin (5 µM) + AB	Simvastatin (10 uM) + AB	Lovastatin (0.5 µM)	Lovastatin (1 µM)	Lovastatin (5 µM)	Lovastatin (10 µM)	Lovastatin (0.5 µM) + AB	Lovastatin (1 µM) + AB	Lovastatin (5 µM) + AB	Lovastatin (10 uM) + AB
A													0.32	0.373	0.338	0.377	0.376	0.362	0.348	0.352	0.357	0.351	0.338	0.367	0.367	0.359	0.371	0.351	0.354	0.347	0.337
B	B	P	X1	X2	X3	X4	X5	X6	X7	X8	X9			0.358	0.347	0.369	0.368	0.368	0.358	0.354	0.358	0.363	0.349	0.372	0.368	0.368	0.365	0.361	0.361	0.352	0.35
C	B	P	X10	X11	X12	X13	X14	X15	X16	X17	X18			0.368	0.347	0.37	0.381	0.359	0.389	0.361	0.363	0.365	0.339	0.376	0.376	0.365	0.362	0.357	0.365	0.354	0.355
D	B	P	X19	X20	X21	X22	X23	X24	X25	X26	X27
E		X28	X29	X30	X31			X40	X41	X42	X43		Blanked	0.053	0.018	0.057	0.056	0.042	0.028	0.032	0.037	0.031	0.018	0.047	0.047	0.039	0.051	0.031	0.034	0.027	0.017
F		X32	X33	X34	X35			X44	X45	X46	X47			0.038	0.027	0.049	0.048	0.048	0.038	0.034	0.038	0.043	0.029	0.052	0.048	0.048	0.045	0.041	0.041	0.032	0.03
G		X36	X37	X38	X39			X48	X49	X50	X51		0.0463333	0.048	0.027	0.05	0.061	0.039		0.041	0.043	0.045	0.019	0.056	0.056	0.045	0.042	0.037	0.045	0.034	0.035
H
	1	2	3	4	5	6	7	8	9	10	11	12	percentage	114.397	38.8517	123.03	120.872	90.654	60.436	69.0697	79.8619	66.9113	38.8517	101.446	101.446	84.1787	110.08	66.9113	73.3866	58.2776	36.6933
														82.0203	58.2776	105.763	103.605	103.605	82.0203	73.3866	82.0203	92.8124	62.5944	112.238	103.605	103.605	97.1293	88.4956	88.4956	69.0697	64.7529
	Table 2													103.605	58.2776	107.921	131.664	84.1787		88.4956	92.8124	97.1293	41.0101	120.872	120.872	97.1293	90.654	79.8619	97.1293	73.3866	75.545
A
B	0.326	0.373	0.377	0.376	0.362	0.363	0.367	0.367	0.359	0.371	0.338		Average	100.007	51.8023	112.238	118.714	92.8124	71.2281	76.984	84.8982	85.6177	47.4854	111.519	108.641	94.9709	99.2877	78.4229	86.3371	66.9113	58.9971
C	0.314	0.358	0.369	0.368	0.368	0.358	0.372	0.368	0.368	0.365	0.347		SD	16.4853	11.2155	9.40837	14.1538	9.89116	15.2624	10.2003	6.93838	16.3434	13.1292	9.73289	10.6473	9.89116	9.89116	10.8639	12.0176	7.78233	20.0552
D	0.32	0.368	0.37	0.381	0.371	0.389	0.376	0.376	0.365	0.362	0.347
E		0.352	0.357	0.351	0.338			0.351	0.354	0.347	0.337
F		0.344	0.358	0.363	0.349			0.361	0.361	0.352	0.35
G		0.361	0.363	0.365	0.339			0.357	0.365	0.354	0.355
H
	1	2	3	4	5	6	7	8	9	10	11	12

## Sheet: 72 hours
	Control	AB (1 µM)	Simvastatin (0.5 µM)	Simvastatin (1 µM)	Simvastatin (5 µM)	Simvastatin (10 µM)	Simvastatin (0.5 µM) + AB	Simvastatin (1 µM) + AB	Simvastatin (5 µM) + AB	Simvastatin (10 uM) + AB	Lovastatin (0.5 µM)	Lovastatin (1 µM)	Lovastatin (5 µM)	Lovastatin (10 µM)	Lovastatin (0.5 µM) + AB	Lovastatin (1 µM) + AB	Lovastatin (5 µM) + AB	Lovastatin (10 uM) + AB
	0.379	0.344	0.383	0.371	0.344	0.352	0.36	0.358	0.358	0.344	0.368	0.362	0.357	0.357	0.344	0.364	0.339	0.341
	0.376	0.357	0.376	0.375	0.364	0.349	0.369	0.362	0.36	0.354	0.373	0.373	0.351	0.347	0.355	0.355	0.344	0.352
0.38	0.385	0.34	0.39	0.368	0.352	0.35	0.369	0.371	0.362	0.35	0.362	0.358	0.036	0.347	0.362	0.358	0.348	0.352
Blacked	0.0583333	0.0233333	0.0623333	0.0503333	0.0233333	0.0313333	0.0393333	0.0373333	0.0373333	0.0233333	0.0473333	0.0413333	0.0363333	0.0363333	0.0233333	0.0433333	0.0183333	0.0203333
	0.0553333	0.0363333	0.0553333	0.0543333	0.0433333	0.0283333	0.0483333	0.0413333	0.0393333	0.0333333	0.0523333	0.0523333	0.0303333	0.0263333	0.0343333	0.0343333	0.0233333	0.0313333
0.0593333	0.0643333	0.0193333	0.0693333	0.0473333	0.0313333	0.0293333	0.0483333	0.0503333	0.0413333	0.0293333	0.0413333	0.0373333		0.0263333	0.0413333	0.0373333	0.0273333	0.0313333
Percentage	98.3151	39.326	105.057	84.8319	39.326	52.8092	66.2925	62.9216	62.9216	39.326	79.7757	69.6633	61.2362	61.2362	39.326	73.0341	30.899	34.2698
	93.2589	61.2362	93.2589	91.5735	73.0341	47.753	81.4611	69.6633	66.2925	56.18	88.2027	88.2027	51.1238	44.3822	57.8654	57.8654	39.326	52.8092
	108.428	32.5844	116.855	79.7757	52.8092	49.4384	81.4611	84.8319	69.6633	49.4384	69.6633	62.9216		44.3822	69.6633	62.9216	46.0676	52.8092
Average	100.001	44.3822	105.057	85.3937	55.0564	50.0002	76.4049	72.4723	66.2925	48.3148	79.2139	73.5959	56.18	50.0002	55.6182	64.607	38.7642	46.6294
SD	7.72349	14.9802	11.7978	5.91894	16.966	2.5745	8.75761	11.222	3.37081	8.48301	9.28247	13.0913	7.15056	9.73068	15.293	7.72349	7.5999	10.7037
