# Supplementary material for: Statins Inhibit Fibrillary β-Amyloid Induced Inflammation in a Model of the Human Blood Brain Barrier
Source: PLoS One. 2016 Jun 16;11(6):e0157483. doi: 10.1371/journal.pone.0157483 (PMC4911157; doi:10.1371/journal.pone.0157483)
Supplement: S7 Data — (XLSX) [file pone.0157483.s011.xlsx]

## Sheet: Sheet1
	control
	Expt 1
		day 1	day 2	day 3	day 4	day5	day 6	day 7	day 8	day 9	day 10	day 11	day 12
		99.66	148.17	166.32	140.58	156.75	168.96	196.02	198.99	205.92	205.92	201.96	198.66
		97.02	129.36	159.06	142.56	152.46	165.99	208.23	211.86	210.87	214.83	199.32	203.61
		107.58	138.93	155.43	145.53	148.83	156.75	190.74	203.28	195.36	192.39	204.93	202.62
	B-amyloid - apical
	Expt 1
										add BA
		day 1	day 2	day 3	day 4	day5	day 6	day 7	day 8	day 9	day 10	day 11	day 12
		106.26	143.55	160.71	133.65	149.82	161.04	189.42	202.29	200.97	202.95	207.57	189.42
		100.98	133.65	165.33	134.31	159.06	156.75	205.26	195.36	196.68	198.66	193.71	206.25
		109.23	155.43	158.73	154.44	144.87	170.28	180.84	210.87	203.61	206.91	195.69	185.13
	B-amyloid - basolateral
	Expt 1									add BA
		day 1	day 2	day 3	day 4	day5	day 6	day 7	day 8	day 9	day 10	day 11	day 12
		103.95	147.84	165.33	149.16	149.16	166.98	195.69	205.92	199.65	182.16	165.66	113.19
		93.72	162.36	157.08	132.33	142.23	173.58	211.53	210.54	207.24	155.76	132.66	130.02
		96.03	132.33	152.46	129.36	152.46	171.27	205.59	191.73	208.56	191.73	130.02	132.66
	control
	Expt 2									add BA
		day 1	day 2	day 3	day 4	day5	day 6	day 7	day 8	day 9	day 10	day 11	day 12
		106.92	151.14	170.61	137.94	158.73	175.56	207.24	209.22	207.24	202.62	210.21	211.86
		104.94	134.31	162.36	148.17	162.03	166.98	202.62	206.91	208.23	207.24	203.94	206.25
		107.58	130.35	156.09	142.23	151.47	162.03	198.99	203.28	199.32	204.27	199.65	204.93
	B-amyloid basolateral
	Expt 2									add BA
		day 1	day 2	day 3	day 4	day5	day 6	day 7	day 8	day 9	day 10	day 11	day 12
		100.32	147.51	161.37	132.66	150.81	160.05	191.07	202.62	200.64	171.93	160.71	109.56
		98.34	130.68	166.32	134.97	163.68	158.07	208.56	197.01	192.72	159.06	141.24	134.64
		110.22	144.54	159.39	151.14	145.86	169.62	199.98	214.83	205.92	185.79	119.46	109.23
	B-amyloid basolateral -simvastatin apical
	Expt 2									add BA
		day 1	day 2	day 3	day 4	day5	day 6	day 7	day 8	day 9	day 10	day 11	day 12
		105.93	154.11	172.59	152.46	154.44	173.25	206.25	208.56	207.57	192.39	182.16	171.93
		90.75	138.93	162.03	146.19	145.53	176.88	218.13	222.42	217.47	175.56	156.75	152.46
		94.38	134.64	159.06	135.96	139.92	181.83	195.36	199.65	202.29	191.73	184.47	178.86
	B-amyloid basolateral - simvastatin basolateral
	Expt 2									add BA
		day 1	day 2	day 3	day 4	day5	day 6	day 7	day 8	day 9	day 10	day 11	day 12
		100.32	146.19	163.02	155.43	152.46	175.56	198.99	205.92	203.94	199.32	189.09	184.14
		94.38	142.23	158.73	142.56	159.72	162.03	203.94	214.83	211.53	202.29	181.83	177.54
		99.33	140.58	165.66	138.93	148.17	165.99	205.59	198.66	195.69	191.73	181.5	165.66
	B-amyloid basolateral -lovastatin apical
	Expt 2									add BA
		day 1	day 2	day 3	day 4	day5	day 6	day 7	day 8	day 9	day 10	day 11	day 12
		102.96	150.81	165.33	149.82	158.73	175.23	208.23	200.64	198.66	186.45	180.84	166.32
		94.71	144.87	164.01	135.96	155.43	166.32	193.71	203.61	207.24	178.86	173.58	155.76
		103.62	152.13	162.03	152.46	152.79	163.02	188.43	210.54	211.53	171.93	167.97	155.43
	B-amyloid basolateral - lovastatin basolateral
	Expt 2									add BA
		day 1	day 2	day 3	day 4	day5	day 6	day 7	day 8	day 9	day 10	day 11	day 12
		100.32	155.43	172.92	152.13	165.66	178.53	215.82	202.62	204.93	188.76	186.12	175.56
		97.02	149.16	155.76	155.76	169.62	172.92	188.43	208.56	211.53	185.46	179.19	166.98
		105.93	159.39	165.66	151.14	158.73	167.97	185.46	206.91	210.21	177.87	169.29	152.46

## Sheet: Sheet2
	control
	Expt 1
		day 1	day 2	day 3	day 4	day5	day 6	day 7	day 8	day 9	day 10	day 11	day 12			day 7	day 8	day 9	day 10	day 11	day 12
		30.2	44.9	50.4	42.6	47.5	51.2	59.4	60.3	62.4	62.4	61.2	60.2			0.960647	0.975202	1.00916	1.00916	0.989757	0.973585
		29.4	39.2	48.2	43.2	46.2	50.3	63.1	64.2	63.9	65.1	60.4	61.7			1.02049	1.03827	1.03342	1.05283	0.976819	0.997844
		32.6	42.1	47.1	44.1	45.1	47.5	57.8	61.6	59.2	58.3	62.1	61.4			0.934771	0.996226	0.957412	0.942857	1.00431	0.992992
	average	30.7333	42.0667	48.5667	43.3	46.2667	49.6667	60.1	62.0333	61.8333	61.9333	61.2333	61.1			0.971968	1.00323	1	1.00162	0.990296	0.98814
	sd	1.66533	2.85015	1.68028	0.754983	1.20139	1.92959	2.71846	1.98578	2.40069	3.42394	0.85049	0.793725			0.0439642	0.0321151	0.0388252	0.0553736	0.0137546	0.0128365
	sem	0.96148	1.64553	0.970109	0.43589	0.693622	1.11405	1.5695	1.14649	1.38604	1.97681	0.491031	0.458258
	B-amyloid - apical
	Expt 1
										add BA
		day 1	day 2	day 3	day 4	day5	day 6	day 7	day 8	day 9	day 10	day 11	day 12			day 7	day 8	day 9	day 10	day 11	day 12
		32.2	43.5	48.7	40.5	45.4	48.8	57.4	61.3	60.9	61.5	62.9	57.4			0.945115	1.00933	1.00274	1.01262	1.03568	0.945115
		30.6	40.5	50.1	40.7	48.2	47.5	62.2	59.2	59.6	60.2	58.7	62.5			1.02415	0.974753	0.981339	0.991218	0.96652	1.02909
		33.1	47.1	48.1	46.8	43.9	51.6	54.8	63.9	61.7	62.7	59.3	56.1			0.902305	1.05214	1.01592	1.03238	0.9764	0.92371
	average	31.9667	43.7	48.9667	42.6667	45.8333	49.3	58.1333	61.4667	60.7333	61.4667	60.3	58.6667			0.95719	1.01207	1	1.01207	0.992865	0.965971
	sd	1.26623	3.30454	1.02632	3.58097	2.18251	2.09523	3.75411	2.35443	1.05987	1.25033	2.27156	3.3828			0.061813	0.0387667	0.0174513	0.0205873	0.0374023	0.0556992
	sem	0.731057	1.90788	0.592546	2.06747	1.26007	1.20968	2.16744	1.35933	0.611919	0.72188	1.31149	1.95306
	B-amyloid - basolateral
	Expt 1									add BA
		day 1	day 2	day 3	day 4	day5	day 6	day 7	day 8	day 9	day 10	day 11	day 12			day 7	day 8	day 9	day 10	day 11	day 12
		31.5	44.8	50.1	45.2	45.2	50.6	59.3	62.4	60.5	55.2	50.2	34.3			0.953887	1.00375	0.97319	0.887936	0.807507	0.551743
		28.4	49.2	47.6	40.1	43.1	52.6	64.1	63.8	62.8	47.2	40.2	39.4			1.0311	1.02627	1.01019	0.759249	0.646649	0.63378
		29.1	40.1	46.2	39.2	46.2	51.9	62.3	58.1	63.2	58.1	39.4	40.2			1.00214	0.934584	1.01662	0.934584	0.63378	0.646649
	average	29.6667	44.7	47.9667	41.5	44.8333	51.7	61.9	61.4333	62.1667	53.5	43.2667	37.9667			0.99571	0.988204	1	0.86059	0.695979	0.610724
	sd	1.62583	4.55082	1.97569	3.23574	1.58219	1.01489	2.42487	2.97041	1.45717	5.64535	6.01775	3.20052			0.039006	0.0477814	0.0234397	0.09081	0.0968003	0.0514829
	sem	0.938675	2.62742	1.14066	1.86815	0.913479	0.585947	1.4	1.71497	0.841295	3.25935	3.47435	1.84782
	control
	Expt 2									add BA
		day 1	day 2	day 3	day 4	day5	day 6	day 7	day 8	day 9	day 10	day 11	day 12			day 7	day 8	day 9	day 10	day 11	day 12
		32.4	45.8	51.7	41.8	48.1	53.2	62.8	63.4	62.8	61.4	63.7	64.2			1.01127	1.02093	1.01127	0.988728	1.02576	1.03382
		31.8	40.7	49.2	44.9	49.1	50.6	61.4	62.7	63.1	62.8	61.8	62.5			0.988728	1.00966	1.0161	1.01127	0.995169	1.00644
		32.6	39.5	47.3	43.1	45.9	49.1	60.3	61.6	60.4	61.9	60.5	62.1			0.971014	0.991948	0.972625	0.996779	0.974235	1
	average	32.2667	42	49.4	43.2667	47.7	50.9667	61.5	62.5667	62.1	62.0333	62	62.9333			0.990338	1.00751	1	0.998926	0.99839	1.01342
	sd	0.416333	3.34515	2.20681	1.55671	1.63707	2.07445	1.253	0.907377	1.47986	0.70946	1.60935	1.11505			0.0201771	0.0146115	0.0238304	0.0114245	0.0259154	0.0179557
	sem	0.24037	1.93132	1.2741	0.898765	0.945163	1.19768	0.723418	0.523874	0.8544	0.409607	0.929157	0.643774
	B-amyloid basolateral
	Expt 2									add BA
		day 1	day 2	day 3	day 4	day5	day 6	day 7	day 8	day 9	day 10	day 11	day 12			day 7	day 8	day 9	day 10	day 11	day 12
		30.4	44.7	48.9	40.2	45.7	48.5	57.9	61.4	60.8	52.1	48.7	33.2			0.956498	1.01432	1.00441	0.860683	0.804515	0.548458
		29.8	39.6	50.4	40.9	49.6	47.9	63.2	59.7	58.4	48.2	42.8	40.8			1.04405	0.986233	0.964758	0.796256	0.707048	0.674009
		33.4	43.8	48.3	45.8	44.2	51.4	60.6	65.1	62.4	56.3	36.2	33.1			1.0011	1.07544	1.03084	0.930066	0.598018	0.546806
	average	31.2	42.7	49.2	42.3	46.5	49.2667	60.5667	62.0667	60.5333	52.2	42.5667	35.7			1.00055	1.02533	1	0.862335	0.703194	0.589758
	sd	1.92873	2.72213	1.08167	3.05123	2.78747	1.87172	2.65016	2.76104	2.01329	4.05093	6.25327	4.41701			0.0437801	0.0456119	0.0332592	0.0669206	0.103303	0.0729683
	sem	1.11355	1.57162	0.6245	1.76163	1.60935	1.08064	1.53007	1.59409	1.16237	2.3388	3.61032	2.55016
	B-amyloid basolateral -simvastatin apical
	Expt 2									add BA
		day 1	day 2	day 3	day 4	day5	day 6	day 7	day 8	day 9	day 10	day 11 day 12				day 7	day 8	day 9	day 10	day 11	day 12
		32.1	46.7	52.3	46.2	46.8	52.5	62.5	63.2	62.9	58.3	55.2	52.1			0.986323	0.99737	0.992635	0.920042	0.87112	0.822199
		27.5	42.1	49.1	44.3	44.1	53.6	66.1	67.4	65.9	53.2	47.5	46.2			1.04314	1.06365	1.03998	0.839558	0.749605	0.72909
		28.6	40.8	48.2	41.2	42.4	55.1	59.2	60.5	61.3	58.1	55.9	54.2			0.934245	0.954761	0.967386	0.916886	0.882167	0.855339
	average	29.4	43.2	49.8667	43.9	44.4333	53.7333	62.6	63.7	63.3667	56.5333	52.8667	50.8333			0.987901	1.00526	1	0.892162	0.834298	0.802209
	sd	2.40208	3.1	2.15484	2.52389	2.21886	1.30512	3.45109	3.47707	2.33524	2.88848	4.66083	4.14769			0.0544622	0.0548722	0.0368528	0.0455836	0.0735533	0.0654554
	sem	1.38684	1.78979	1.2441	1.45717	1.28106	0.75351	1.99249	2.00749	1.34825	1.66767	2.69093	2.39467
	B-amyloid basolateral - simvastatin basolateral
	Expt 2									add BA
		day 1	day 2	day 3	day 4	day5	day 6	day 7	day 8	day 9	day 10	day 11	day 12			day 7	day 8	day 9	day 10	day 11	day 12
		30.4	44.3	49.4	47.1	46.2	53.2	60.3	62.4	61.8	60.4	57.3	55.8			0.976782	1.0108	1.00108	0.978402	0.928186	0.903888
		28.6	43.1	48.1	43.2	48.4	49.1	61.8	65.1	64.1	61.3	55.1	53.8			1.00108	1.05454	1.03834	0.992981	0.892549	0.87149
		30.1	42.6	50.2	42.1	44.9	50.3	62.3	60.2	59.3	58.1	55	50.2			1.00918	0.975162	0.960583	0.941145	0.890929	0.813175
	average	29.7	43.3333	49.2333	44.1333	46.5	50.8667	61.4667	62.5667	61.7333	59.9333	55.8	53.2667			0.99568	1.0135	1	0.970842	0.903888	0.862851
	sd	0.964365	0.873689	1.05987	2.62742	1.76918	2.10792	1.04083	2.45425	2.40069	1.65025	1.3	2.83784			0.0168601	0.0397556	0.0388881	0.026732	0.0210583	0.0459693
	sem	0.556776	0.504425	0.611919	1.51694	1.02144	1.21701	0.600925	1.41696	1.38604	0.952774	0.750555	1.63843
	B-amyloid basolateral -lovastatin apical
	Expt 2									add BA
		day 1	day 2	day 3	day 4	day5	day 6	day 7	day 8	day 9	day 10	day 11	day 12			day 7	day 8	day 9	day 10	day 11	day 12
		31.2	45.7	50.1	45.4	48.1	53.1	63.1	60.8	60.2	56.5	54.8	50.4			1.01176	0.97488	0.965259	0.905933	0.878675	0.808124
		28.7	43.9	49.7	41.2	47.1	50.4	58.7	61.7	62.8	54.2	52.6	47.2			0.941208	0.989311	1.00695	0.869054	0.843399	0.756815
		31.4	46.1	49.1	46.2	46.3	49.4	57.1	63.8	64.1	52.1	50.9	47.1			0.915553	1.02298	1.02779	0.835382	0.816141	0.755211
	average	30.4333	45.2333	49.6333	44.2667	47.1667	50.9667	59.6333	62.1	62.3667	54.2667	52.7667	48.2333			0.956173	0.995724	1	0.870123	0.846072	0.773383
	sd	1.50444	1.17189	0.503322	2.68576	0.90185	1.91398	3.10698	1.53948	1.98578	2.20076	1.95533	1.87705			0.049818	0.0246843	0.0318405	0.0352874	0.0313522	0.0300971
	sem	0.868588	0.676593	0.290593	1.55063	0.520683	1.10504	1.79382	0.888819	1.14649	1.27061	1.12891	1.08372
	B-amyloid basolateral - lovastatin basolateral
	Expt 2									add BA
		day 1	day 2	day 3	day 4	day5	day 6	day 7	day 8	day 9	day 10	day 11	day 12			day 7	day 8	day 9	day 10	day 11	day 12
		30.4	47.1	52.4	46.1	50.2	54.1	65.4	61.4	62.1	57.2	56.4	53.2			1.03318	0.969984	0.981043	0.903633	0.890995	0.840442
		29.4	45.2	47.2	47.2	51.4	52.4	57.1	63.2	64.1	56.2	54.3	50.6			0.902054	0.99842	1.01264	0.887836	0.85782	0.799368
		32.1	48.3	50.2	45.8	48.1	50.9	56.2	62.7	63.7	53.9	51.3	46.2			0.887836	0.990521	1.00632	0.851501	0.810427	0.729858
	average	30.6333	46.8667	49.9333	46.3667	49.9	52.4667	59.5667	62.4333	63.3	55.7667	54	50			0.941022	0.986309	1	0.88099	0.853081	0.789889
	sd	1.36504	1.56312	2.61024	0.737111	1.67033	1.60104	5.07182	0.929157	1.0583	1.69214	2.5632	3.53836			0.0801235	0.0146786	0.0167188	0.026732	0.0404929	0.0558983
	sem	0.788106	0.902466	1.50702	0.425572	0.964365	0.924362	2.92822	0.536449	0.61101	0.976957	1.47986	2.04287

## Sheet: Sheet3
	control	AB (baso)	sim (apical)	lova (apical)		control	AB (baso)	sim (apical)	lova (apical)
	day 12	day 12	day 12	day 12
	64.2	33.2	52.1	50.4		1.02013	0.527542	0.82786	0.800847
	62.5	40.8	46.2	47.2		0.993114	0.648305	0.73411	0.75
	62.1	33.1	54.2	47.1		0.986758	0.525953	0.861229	0.748411
	62.9333	35.7	50.8333	48.2333		1	0.567267	0.807733	0.766419
	1.11505	4.41701	4.14769	1.87705		0.0177179	0.0701856	0.0659061	0.0298261
	0.643774	2.55016	2.39467	1.08372		0.0102295	0.0405217	0.0380509	0.0172201
	control	AB (baso)	sim (basal)	lova (basal)		control	AB (baso)	sim (basall)	lova (apical)
	day 12	day 12	day 12	day 12
	64.2	33.2	55.8	53.2		1.02013	0.527542	0.886653	0.845339
	62.5	40.8	53.8	50.6		0.993114	0.648305	0.854873	0.804025
	62.1	33.1	50.2	46.2		0.986758	0.525953	0.797669	0.73411
	62.9333	35.7	53.2667	50		1	0.567267	0.846398	0.794492
	1.11505	4.41701	2.83784	3.53836		0.0177179	0.0701856	0.0450928	0.056224
	0.643774	2.55016	1.63843	2.04287		0.0102295	0.0405217	0.0260343	0.0324609
