# Supplementary material for: Statins Inhibit Fibrillary β-Amyloid Induced Inflammation in a Model of the Human Blood Brain Barrier
Source: PLoS One. 2016 Jun 16;11(6):e0157483. doi: 10.1371/journal.pone.0157483 (PMC4911157; doi:10.1371/journal.pone.0157483)
Supplement: S8 Data — (ZIP) [file pone.0157483.s012.zip]

Archive with 16 entries (11 files):
- NFKB Blots/
- NFKB Blots/.DS_Store
- __MACOSX/
- __MACOSX/NFKB Blots/
- __MACOSX/NFKB Blots/._.DS_Store
- NFKB Blots/GAPDH/
- NFKB Blots/GAPDH/1..tif
- NFKB Blots/GAPDH/2.tif
- NFKB Blots/GAPDH/Blot 3.tif
- NFKB Blots/GAPDH/Jarred Griffin 2014-03-14 11hr 40min_Exposure_20.0sec.tif
- NFKB Blots/NFKB/
- NFKB Blots/NFKB/Blot 1.tif
- NFKB Blots/NFKB/Blot 2.tif
- NFKB Blots/NFKB/Blot 3.tif
- NFKB Blots/NFKB/Blot 4.tif
- NFKB Blots/NFKB/Blot 5.tif
