# Supplementary material for: Statins Inhibit Fibrillary β-Amyloid Induced Inflammation in a Model of the Human Blood Brain Barrier
Source: PLoS One. 2016 Jun 16;11(6):e0157483. doi: 10.1371/journal.pone.0157483 (PMC4911157; doi:10.1371/journal.pone.0157483)
Supplement: S9 Data — (ZIP) [file pone.0157483.s013.zip]

Archive with 47 entries (32 files):
- NFKB Images/
- NFKB Images/.DS_Store
- __MACOSX/
- __MACOSX/NFKB Images/
- __MACOSX/NFKB Images/._.DS_Store
- NFKB Images/AB/
- NFKB Images/AB/.DS_Store
- __MACOSX/NFKB Images/AB/
- __MACOSX/NFKB Images/AB/._.DS_Store
- NFKB Images/AB/AB.tif
- __MACOSX/NFKB Images/AB/._AB.tif
- NFKB Images/AB/Thumbs.db
- NFKB Images/AB + Simva/
- NFKB Images/AB + Simva/.DS_Store
- __MACOSX/NFKB Images/AB + Simva/
- __MACOSX/NFKB Images/AB + Simva/._.DS_Store
- NFKB Images/AB + Simva/AB + Simva.tif
- __MACOSX/NFKB Images/AB + Simva/._AB + Simva.tif
- NFKB Images/AB + Simva/Thumbs.db
- NFKB Images/AB+Lova/
- NFKB Images/AB+Lova/.DS_Store
- __MACOSX/NFKB Images/AB+Lova/
- __MACOSX/NFKB Images/AB+Lova/._.DS_Store
- NFKB Images/AB+Lova/RGB.tif
- __MACOSX/NFKB Images/AB+Lova/._RGB.tif
- NFKB Images/AB+Lova/Thumbs.db
- NFKB Images/Control/
- NFKB Images/Control/.DS_Store
- __MACOSX/NFKB Images/Control/
- __MACOSX/NFKB Images/Control/._.DS_Store
- NFKB Images/Control/Control .tif
- __MACOSX/NFKB Images/Control/._Control .tif
- NFKB Images/Control/Thumbs.db
- NFKB Images/Lovastatin/
- NFKB Images/Lovastatin/.DS_Store
- __MACOSX/NFKB Images/Lovastatin/
- __MACOSX/NFKB Images/Lovastatin/._.DS_Store
- NFKB Images/Lovastatin/Lovastatin.tif
- __MACOSX/NFKB Images/Lovastatin/._Lovastatin.tif
- NFKB Images/Lovastatin/Thumbs.db
- NFKB Images/Simvastatin/
- NFKB Images/Simvastatin/.DS_Store
- __MACOSX/NFKB Images/Simvastatin/
- __MACOSX/NFKB Images/Simvastatin/._.DS_Store
- NFKB Images/Simvastatin/Simvastatin.tif
- __MACOSX/NFKB Images/Simvastatin/._Simvastatin.tif
- NFKB Images/Simvastatin/Thumbs.db
